# Supplementary material for: Mutation landscape and intra-tumor heterogeneity of two MANECs of the esophagus revealed by multi-region sequencing
Source: Oncotarget. 2017 Jun 27;8(41):69610–21. doi: 10.18632/oncotarget.18678 (PMC5642503; doi:10.18632/oncotarget.18678)
Supplement: Supplementary file 2 [file oncotarget-08-69610-s002.xlsx]

## Sheet: Table S1 sample information
Supplementary Table 1: Characteristics of the regional samples
Patient	Regional Samples	DNA Concentration(ng/ul)	A260/A280	Pathologic Diagnosis	Squamous Carcinoma Component%	Neuroendocrine Carcinoma Component%
M7	N1	33.4	1.8	normal	0	0
M7	N2	20.39	1.8	esophagitis+basal cell hyperplasia	0	0
M7	N3 (as control)	32.15	1.8	normal	0	0
M7	N4	31.61	1.87	normal	0	0
M7	N5	38.04	1.84	normal	0	0
M7	N6	28.96	1.93	normal	0	0
M7	T1	48.38	1.82	MANEC(amphicrine)	0.8	0.8
M7	T2	118.02	1.88	MANEC(amphicrine)	0.9	0.9
M7	T3	63.46	1.83	MANEC(amphicrine)	0.95	0.95
M7	T4	116.91	1.9	MANEC(amphicrine)	0.9	0.9
M7	LN6	82.6	1.8	MANEC(amphicrine)	0.4	0.4
M9	N1	64.09	1.84	normal	0	0
M9	N2	84.7	1.92	normal+esophagitis	0	0
M9	N3	70.09	1.93	normal	0	0
M9	N4	114.66	1.9	normal+esophagitis	0	0
M9	N5	106.39	1.88	normal	0	0
M9	T1	220.74	1.9	MANEC(amphicrine)	0.8	0.8
M9	T2	254.39	1.89	MANEC(amphicrine)	0.95	0.95
M9	T3	219.21	1.9	MANEC(amphicrine)	0.6	0.6
M9	T4	162.88	1.87	MANEC(amphicrine)	0.7	0.7
M9	T5	153.54	1.86	MANEC(amphicrine)	0.95	0.95
M9	T6	234.58	1.91	MANEC(amphicrine)	0.6	0.6
M9	LN10	83.11	1.96	MANEC(amphicrine)	0.9	0.9
M9	LN11	80	1.95	MANEC(amphicrine)	0.9	0.9
M9	LN8	77	1.87	MANEC(amphicrine)	0.7	0.7
M9	blood (as control)	31.57	1.94	NA	0	0
