# Supplementary material for: Mutation landscape and intra-tumor heterogeneity of two MANECs of the esophagus revealed by multi-region sequencing
Source: Oncotarget. 2017 Jun 27;8(41):69610–21. doi: 10.18632/oncotarget.18678 (PMC5642503; doi:10.18632/oncotarget.18678)
Supplement: Supplementary file 3 [file oncotarget-08-69610-s003.xlsx]

## Sheet: Table S2A WES quality
Supplementary Table 2A: Sequencing quality metrics for whole-exome sequencing of 26 samples
Regional Samples	Total reads	Duplicate reads	%Duplicate	Mapped reads	%Mapped	Properly mapped reads	%Properly mapped	Initial_bases_on_target	Total_effective_yield(Mb)	Effective_sequences_on_target(Mb)	Average_sequencing_depth_on_target	Base_covered_on_target	Coverage_of_target_region	Fraction_of_target_covered_with_at_least_20x	Fraction_of_target_covered_with_at_least_10x	Fraction_of_target_covered_with_at_least_4x
M7_N1	228235764	31347790	0.137348	227886720	0.998471	226450398	0.992178	50390601	27298.5	18320.6	363.57	50295753	0.998	0.994	0.996	0.998
M7_N2	215857496	27676566	0.128217	215493057	0.998312	214183960	0.992247	50390601	26048	17881	354.85	50292482	0.998	0.993	0.996	0.998
M7_N3	192789986	24108448	0.12505	192456081	0.998268	191029518	0.990868	50390601	23316.8	15244.9	302.53	50293043	0.998	0.993	0.996	0.998
M7_N4	216006468	29592864	0.137	215656726	0.998381	214103104	0.991188	50390601	25808.5	17120.5	339.76	50291075	0.998	0.993	0.996	0.998
M7_N5	240056210	37062407	0.154391	239699947	0.998516	238057098	0.991672	50390601	28143.5	18701.8	371.14	50293633	0.998	0.994	0.997	0.998
M7_N6	239873342	35515756	0.14806	238605320	0.994714	236065148	0.984124	50390601	28208.7	18756	372.21	50295982	0.998	0.994	0.997	0.998
M7_T1	248842396	35826861	0.143974	248491095	0.998588	246816034	0.991857	50390601	29451.7	19945.5	395.82	50295598	0.998	0.994	0.997	0.998
M7_T2	169120114	22493658	0.133004	168771727	0.99794	167431236	0.990014	50390601	20196.4	13317.9	264.29	50289331	0.998	0.99	0.995	0.997
M7_T3	219963598	32776704	0.14901	219626288	0.998467	217973140	0.990951	50390601	25870.6	17117.4	339.69	50293128	0.998	0.993	0.996	0.998
M7_T4	224855030	32236934	0.143368	224516687	0.998495	222209566	0.988235	50390601	26541	17695.4	351.16	50292272	0.998	0.993	0.996	0.998
M7_LN6	227352226	33432113	0.14705	226952991	0.998244	218963810	0.963104	50390601	26818	17899.6	355.22	50295999	0.998	0.993	0.996	0.998
M9_blood	215158446	32509206	0.151094	214678918	0.997771	213108054	0.99047	50390601	25377.2	17155.2	340.44	50346555	0.999	0.995	0.998	0.999
M9_N1	217755358	28961251	0.132999	217241646	0.9976	215733588	0.990715	50390601	26199.7	17109	339.53	50346237	0.999	0.995	0.998	0.999
M9_N2	239704454	35744642	0.14912	239215150	0.998	237395698	0.990368	50390601	28331.8	18657.2	370.25	50346690	0.999	0.995	0.998	0.999
M9_N3	208360220	26855534	0.12889	207927705	0.9979	206120810	0.989252	50390601	25279.1	16818.8	333.77	50343205	0.999	0.994	0.997	0.999
M9_N4	204885648	27686150	0.13513	204467346	0.998	202864344	0.990134	50390601	24655	16319	323.85	50344922	0.999	0.994	0.997	0.999
M9_N5	237847654	33723081	0.141784	237370346	0.998	235654822	0.990781	50390601	28359.5	18150.8	360.2	50347203	0.999	0.996	0.998	0.999
M9_T1	217927554	29159493	0.133804	217474402	0.9979	215551554	0.989097	50390601	26051	18006.5	357.34	50341784	0.999	0.992	0.997	0.998
M9_T2	222301756	30660590	0.137923	221842853	0.9979	219512232	0.987452	50390601	26481.5	17917.9	355.58	50343652	0.999	0.993	0.997	0.999
M9_T3	229099756	32700588	0.142735	228647103	0.998	226426946	0.988333	50390601	27261.8	18347.4	364.1	50344703	0.999	0.994	0.997	0.999
M9_T4	215746170	28580385	0.132472	215322712	0.998	213582994	0.989974	50390601	25919.9	17303.5	343.39	50344385	0.999	0.994	0.997	0.999
M9_T5	217721006	31922480	0.146621	217294559	0.998	215590806	0.990216	50390601	25739.2	17080.7	338.97	50344629	0.999	0.994	0.997	0.999
M9_T6	221023856	31600933	0.142975	220556903	0.9979	218273792	0.987558	50390601	26181.8	17696.2	351.18	50344915	0.999	0.994	0.997	0.999
M9_LN10	253510468	47597967	0.187755	253124651	0.9985	243935750	0.962231	50390601	28367.3	19679	390.53	50346393	0.999	0.994	0.997	0.999
M9_LN11	241682310	35313192	0.146114	241157811	0.9978	236991662	0.980592	50390601	28327.4	19583.8	388.64	50343503	0.999	0.994	0.997	0.999
M9_LN8	220537176	32706793	0.148305	220183697	0.9984	210562144	0.954769	50390601	25924.4	17285.5	343.03	50343533	0.999	0.993	0.997	0.998

## Sheet: Tables S2B DTS quality
Supplementary Table 2B: Sequencing quality metrics for deep targeted re-sequencing of 14 samples
Regional Samples	Total reads	Duplicate reads	%Duplicate	Mapped reads	%Mapped	Properly mapped reads	%Properly mapped	Initial_bases_on_target	Total_effective_yield(Mb)	Effective_sequences_on_target(Mb)	Average_sequencing_depth_on_target	Base_covered_on_target	Coverage_of_target_region	Fraction_of_target_covered_with_at_least_20x	Fraction_of_target_covered_with_at_least_10x	Fraction_of_target_covered_with_at_least_4x
M7_N4	7489606	1008888	0.134705	7477066	0.9983	7392628	0.987052	497739	1111	501.7	1007.96	497379	0.999	0.993	0.997	0.999
M7_T1	8707172	1222660	0.14042	8697341	0.9989	8584100	0.9859	497739	1288.45	556.96	1118.99	497559	1	0.993	0.998	1
M7_T2	7119876	1373997	0.19298	7112147	0.9989	7076974	0.994	497739	1056.85	467.43	939.1	497500	1	0.992	0.996	0.999
M7_T3	8377614	1695259	0.202356	8368628	0.9989	8322328	0.9934	497739	1241.09	564.33	1133.78	497511	1	0.994	0.998	0.999
M7_T4	8910474	1392942	0.156326	8902967	0.9992	8814384	0.9892	497739	1318.19	595.02	1195.45	497540	1	0.996	0.999	0.999
M7_LN6	7028604	1407150	0.200203	6964618	0.9909	6915306	0.98388	497739	1024.38	472.12	948.53	497666	1	0.992	0.997	0.999
M9_T1	11213704	2197435	0.19596	11188768	0.9978	11113400	0.9911	497739	1651.46	539.53	1083.96	497731	1	0.995	0.998	1
M9_T2	8832360	1691436	0.191504	8820133	0.9986	8767204	0.9926	497739	1301.8	556.18	1117.42	497732	1	0.995	0.998	1
M9_T3	8071342	1156561	0.143292	8061832	0.9988	7975808	0.9882	497739	1191.1	516.39	1037.47	497739	1	0.994	0.998	1
M9_T4	7596504	1154708	0.152005	7582246	0.9981	7533684	0.9917	497739	1123.15	495.16	994.81	497739	1	0.995	0.999	1
M9_T5	7941098	1211144	0.152516	7927233	0.9983	7881046	0.9924	497739	1174.67	529.94	1064.7	497739	1	0.996	0.999	1
M9_T6	8255010	1213169	0.146962	8246243	0.9989	8147420	0.987	497739	1217.9	532.98	1070.8	497739	1	0.996	0.999	1
M9_LN11	13088830	2283077	0.174429	13061836	0.9979	12989004	0.9924	497739	1929.25	838.57	1684.77	497739	1	0.999	1	1
M9_LN8	12289954	2358160	0.191877	12238015	0.9958	12093982	0.9841	497739	1798.04	738.12	1482.94	497739	1	0.999	0.999	1
