# Supplementary material for: Mutation landscape and intra-tumor heterogeneity of two MANECs of the esophagus revealed by multi-region sequencing
Source: Oncotarget. 2017 Jun 27;8(41):69610–21. doi: 10.18632/oncotarget.18678 (PMC5642503; doi:10.18632/oncotarget.18678)
Supplement: Supplementary file 6 [file oncotarget-08-69610-s006.xlsx]

## Sheet: Table S5A ASCAT_M7
Supplementary Table 5A: Inferred copy number of alterations in M7
sample	chr	startpos	endpos	nMajor	nMinor
N1	1	565374	249208153	1	1
N1	2	18674	243044147	1	1
N1	3	61495	197854534	1	1
N1	4	71566	190937209	1	1
N1	5	38139	180693127	1	1
N1	6	153012	170904973	1	1
N1	7	44935	159120996	1	1
N1	8	46246	146293414	1	1
N1	9	46587	141095050	1	1
N1	10	111955	135447971	1	1
N1	11	198510	134942926	1	1
N1	12	191619	133777645	1	1
N1	13	19172225	115103529	1	1
N1	14	19020808	107281980	1	1
N1	15	20028058	102398631	1	1
N1	16	86671	90149922	1	1
N1	17	12344	81051007	1	1
N1	18	82931	78015180	1	1
N1	19	260912	59094136	1	1
N1	20	63799	62912463	1	1
N1	21	10761587	48090629	1	1
N1	22	16855618	51211392	1	1
N2	1	565374	249208153	1	1
N2	2	18674	243044147	1	1
N2	3	61495	197854534	1	1
N2	4	71566	190937209	1	1
N2	5	38139	180693127	1	1
N2	6	153012	31337850	1	1
N2	6	31337872	31341296	2	1
N2	6	31341357	170904973	1	1
N2	7	44935	159120996	1	1
N2	8	46246	146293414	1	1
N2	9	46587	141095050	1	1
N2	10	111955	135447971	1	1
N2	11	198510	134942926	1	1
N2	12	191619	133777645	1	1
N2	13	19172225	115103529	1	1
N2	14	19020808	107281980	1	1
N2	15	20028058	102398631	1	1
N2	16	86671	90149922	1	1
N2	17	12344	81051007	1	1
N2	18	82931	78015180	1	1
N2	19	260912	59094136	1	1
N2	20	63799	62912463	1	1
N2	21	10761587	48090629	1	1
N2	22	16855618	51211392	1	1
N3	1	565374	249208153	1	1
N3	2	18674	243044147	1	1
N3	3	61495	197854534	1	1
N3	4	71566	190937209	1	1
N3	5	38139	180693127	1	1
N3	6	153012	170904973	1	1
N3	7	44935	159120996	1	1
N3	8	46246	146293414	1	1
N3	9	46587	141095050	1	1
N3	10	111955	135447971	1	1
N3	11	198510	134942926	1	1
N3	12	191619	133777645	1	1
N3	13	19172225	115103529	1	1
N3	14	19020808	107281980	1	1
N3	15	20028058	102398631	1	1
N3	16	86671	90149922	1	1
N3	17	12344	81051007	1	1
N3	18	82931	78015180	1	1
N3	19	260912	59094136	1	1
N3	20	63799	62912463	1	1
N3	21	10761587	48090629	1	1
N3	22	16855618	51211392	1	1
N4	1	565374	2339074	3	1
N4	1	2340504	5937091	2	1
N4	1	5937168	12779563	3	1
N4	1	12785093	15550709	2	1
N4	1	15556581	16299312	3	1
N4	1	16302982	16539577	4	2
N4	1	16558838	16725271	3	3
N4	1	16730308	21926600	3	1
N4	1	21927807	22503550	3	2
N4	1	22503667	28160199	3	1
N4	1	28169170	40130993	2	1
N4	1	40135017	40723301	3	2
N4	1	40723618	55171439	3	1
N4	1	55172642	121350213	1	1
N4	1	143272542	150049303	2	1
N4	1	150055021	151627113	3	1
N4	1	151629958	152434009	2	1
N4	1	152434891	154243097	3	1
N4	1	154243115	222302968	2	1
N4	1	222304374	235673555	3	1
N4	1	235674379	249208153	2	1
N4	2	18674	25981272	2	1
N4	2	25989981	26573071	4	1
N4	2	26573452	70080397	2	1
N4	2	70084977	70237360	4	1
N4	2	70238098	70647800	5	1
N4	2	70647902	88771578	2	1
N4	2	88774910	89125131	3	1
N4	2	89130009	140265084	2	1
N4	2	140265440	231498786	1	1
N4	2	231501666	243044147	2	1
N4	3	61495	69286773	1	1
N4	3	69289312	70115600	2	1
N4	3	70121452	90415015	1	1
N4	3	90417760	114260448	3	1
N4	3	114260610	114469199	2	2
N4	3	114471931	129327291	3	1
N4	3	129328628	186647652	4	1
N4	3	186648117	188538455	3	1
N4	3	188539861	189348411	3	2
N4	3	189356941	197854534	4	1
N4	4	71566	4926166	2	1
N4	4	4932445	5532985	1	0
N4	4	5533982	8647103	2	1
N4	4	8647233	27783448	1	1
N4	4	27790945	32540616	1	0
N4	4	32558700	174199490	1	1
N4	4	174210358	174353610	2	1
N4	4	174355610	183530452	1	1
N4	4	183531410	187969452	2	1
N4	4	187969899	190937209	1	1
N4	5	38139	33313125	4	1
N4	5	33316440	40038458	3	1
N4	5	40040278	41898342	6	1
N4	5	41906206	45862787	5	1
N4	5	45863962	51565236	2	0
N4	5	51572584	53770581	2	1
N4	5	53770686	104485484	2	0
N4	5	104486508	104515164	1	0
N4	5	104524071	129834311	2	0
N4	5	129835347	143146139	3	0
N4	5	143146621	180693127	2	0
N4	6	153012	32318644	3	0
N4	6	32319364	32876416	3	1
N4	6	32876514	56635908	3	0
N4	6	56670263	159101293	3	1
N4	6	159102113	159123590	5	2
N4	6	159123826	170904973	3	1
N4	7	44935	2322338	2	2
N4	7	2324381	2377332	3	2
N4	7	2382358	57873471	2	2
N4	7	57878853	71854104	2	0
N4	7	71858547	77047102	3	0
N4	7	77051490	150595644	2	0
N4	7	150596680	152728354	3	0
N4	7	152728801	159120996	2	0
N4	8	46246	47052344	2	1
N4	8	47053405	146293414	3	2
N4	9	46587	114363693	3	0
N4	9	114363843	115632969	4	0
N4	9	115633479	130576597	3	0
N4	9	130577025	131003677	3	1
N4	9	131014606	141095050	3	0
N4	10	111955	294953	3	2
N4	10	297633	2721782	2	1
N4	10	2723493	3625624	2	2
N4	10	3628517	11474616	3	1
N4	10	11476276	42436301	4	1
N4	10	42444619	44838530	3	0
N4	10	44841144	50162809	2	1
N4	10	50165128	60002345	1	1
N4	10	60011799	64875546	2	1
N4	10	64875745	65397030	3	2
N4	10	65399851	74637598	3	1
N4	10	74639217	74914256	4	1
N4	10	74923562	82980696	3	1
N4	10	82982181	107787578	2	1
N4	10	107798191	110922002	1	1
N4	10	110923589	135447971	2	1
N4	11	198510	26414218	2	1
N4	11	26420263	39851288	1	1
N4	11	39855688	101375549	2	1
N4	11	101380821	101488094	1	1
N4	11	101496824	117246150	3	1
N4	11	117246876	134942926	2	1
N4	12	191619	377904	2	2
N4	12	382876	1654877	3	2
N4	12	1655449	6169733	2	2
N4	12	6170486	6580314	3	2
N4	12	6581482	7320547	4	2
N4	12	7321745	11382801	3	2
N4	12	11388462	39177405	2	2
N4	12	39187408	124789729	2	1
N4	12	124795119	125385572	4	1
N4	12	125386554	133777645	2	1
N4	13	19172225	48753318	2	0
N4	13	48766751	49063156	0	0
N4	13	49064966	115103529	2	2
N4	14	19020808	73398696	2	1
N4	14	73404680	75563653	3	1
N4	14	75570416	75795775	4	1
N4	14	75797101	107281980	2	1
N4	15	20028058	40322167	1	0
N4	15	40322552	43382887	2	0
N4	15	43403955	52546152	1	1
N4	15	52551900	71883930	2	1
N4	15	71890067	72052121	2	0
N4	15	72054830	91198415	2	1
N4	15	91202504	91294274	3	1
N4	15	91295110	98334663	1	1
N4	15	98335806	102398631	2	1
N4	16	86671	312635	2	2
N4	16	316890	816500	4	1
N4	16	817407	1730311	2	2
N4	16	1743511	2257374	3	0
N4	16	2258767	5060568	2	2
N4	16	5060847	5704841	3	0
N4	16	5705312	6666973	2	1
N4	16	6667295	7437915	2	2
N4	16	7440062	7985225	3	2
N4	16	7986445	8217576	4	2
N4	16	8219131	9035124	3	2
N4	16	9039334	10357230	2	2
N4	16	10357283	10801740	4	2
N4	16	10801949	11523109	3	2
N4	16	11525922	12016919	4	2
N4	16	12043512	13001340	2	2
N4	16	13003682	13572974	2	1
N4	16	13575170	15235820	2	2
N4	16	15288094	16288045	3	2
N4	16	16288254	17038697	2	1
N4	16	17048750	19393243	2	2
N4	16	19393742	20569446	3	2
N4	16	20613990	21608472	2	0
N4	16	21610804	22935861	2	2
N4	16	22937574	23322445	3	0
N4	16	23324849	24635496	2	2
N4	16	24636005	24984594	4	2
N4	16	24997669	28970852	2	2
N4	16	28974658	29652488	2	1
N4	16	29653836	31860606	2	2
N4	16	31864513	66394143	2	0
N4	16	66394247	85821586	3	0
N4	16	85824073	87670042	2	0
N4	16	87670042	90149922	3	0
N4	17	12344	29496486	2	1
N4	17	29520056	29587807	1	0
N4	17	29602410	81051007	2	1
N4	18	82931	46168576	2	1
N4	18	46169293	46882990	4	1
N4	18	46912301	78015180	2	1
N4	19	260912	3750622	2	2
N4	19	3750690	4335869	4	1
N4	19	4340742	18061509	2	1
N4	19	18068957	18479647	4	1
N4	19	18480171	20129877	2	2
N4	19	20132119	24457120	2	1
N4	19	24460170	33004825	2	0
N4	19	33005705	59094136	3	0
N4	20	63799	32505477	2	1
N4	20	32509651	33343122	2	2
N4	20	33346047	43015281	2	1
N4	20	43018260	43065028	3	2
N4	20	43065275	44541192	2	2
N4	20	44545048	52275163	2	1
N4	20	52276452	52301959	4	1
N4	20	52304108	52521720	6	1
N4	20	52523546	62912463	2	1
N4	21	10761587	32458170	2	0
N4	21	32462981	41057146	3	0
N4	21	41057524	42444667	2	0
N4	21	42447853	46822919	3	0
N4	21	46824261	46835789	1	0
N4	21	46835896	48090629	3	0
N4	22	16855618	29439536	2	1
N4	22	29439939	29479090	2	2
N4	22	29480742	29997011	3	1
N4	22	29997574	35544702	2	1
N4	22	35544775	35597656	1	1
N4	22	35599192	45635216	2	1
N4	22	45638535	45686090	3	1
N4	22	45693828	46839381	2	1
N4	22	46840290	47089127	2	0
N4	22	47090096	51211392	2	1
N5	1	565374	249208153	1	1
N5	2	18674	243044147	1	1
N5	3	61495	197854534	1	1
N5	4	71566	190937209	1	1
N5	5	38139	180693127	1	1
N5	6	153012	170904973	1	1
N5	7	44935	159120996	1	1
N5	8	46246	146293414	1	1
N5	9	46587	141095050	1	1
N5	10	111955	135447971	1	1
N5	11	198510	134942926	1	1
N5	12	191619	133777645	1	1
N5	13	19172225	115103529	1	1
N5	14	19020808	107281980	1	1
N5	15	20028058	102398631	1	1
N5	16	86671	90149922	1	1
N5	17	12344	81051007	1	1
N5	18	82931	78015180	1	1
N5	19	260912	59094136	1	1
N5	20	63799	62912463	1	1
N5	21	10761587	48090629	1	1
N5	22	16855618	51211392	1	1
N6	1	565374	249208153	1	1
N6	2	18674	243044147	1	1
N6	3	61495	197854534	1	1
N6	4	71566	190937209	1	1
N6	5	38139	180693127	1	1
N6	6	153012	170904973	1	1
N6	7	44935	159120996	1	1
N6	8	46246	146293414	1	1
N6	9	46587	141095050	1	1
N6	10	111955	135447971	1	1
N6	11	198510	134942926	1	1
N6	12	191619	133777645	1	1
N6	13	19172225	115103529	1	1
N6	14	19020808	107281980	1	1
N6	15	20028058	102398631	1	1
N6	16	86671	90149922	1	1
N6	17	12344	81051007	1	1
N6	18	82931	78015180	1	1
N6	19	260912	59094136	1	1
N6	20	63799	62912463	1	1
N6	21	10761587	48090629	1	1
N6	22	16855618	51211392	1	1
T1	1	565374	1985553	3	1
T1	1	1986734	6366471	2	1
T1	1	6367219	16299312	3	1
T1	1	16302982	16730308	3	2
T1	1	16732860	21914362	3	1
T1	1	21914800	22500228	2	2
T1	1	22500688	29755064	3	1
T1	1	29755695	31357700	2	1
T1	1	31361327	33752728	3	1
T1	1	33755543	35387315	2	1
T1	1	35391910	40110317	3	1
T1	1	40112610	40723301	2	2
T1	1	40723618	55171439	3	1
T1	1	55172642	121350213	1	1
T1	1	143272542	249208153	2	1
T1	2	18674	26013180	2	1
T1	2	26016941	26351713	4	1
T1	2	26351714	26573071	3	1
T1	2	26573452	70091246	2	1
T1	2	70103240	70659116	3	1
T1	2	70667428	88777690	2	1
T1	2	88795168	90067775	3	1
T1	2	90103978	140279603	2	1
T1	2	140287583	243044147	1	1
T1	3	61495	69286048	1	1
T1	3	69286773	70126015	2	1
T1	3	70129459	90415015	1	1
T1	3	90417760	102197616	3	1
T1	3	102198169	111330922	2	1
T1	3	111338169	114260448	3	1
T1	3	114260610	118691400	2	1
T1	3	118694117	135772308	3	1
T1	3	135785491	136742090	4	1
T1	3	136744106	141163975	3	1
T1	3	141176931	142290490	4	1
T1	3	142294719	197854534	3	1
T1	4	71566	445452	1	0
T1	4	445794	10449087	2	0
T1	4	10455937	32273315	1	0
T1	4	32274689	190937209	1	1
T1	5	38139	11580671	3	1
T1	5	11582048	33372346	4	1
T1	5	33375972	40018284	3	1
T1	5	40022278	45411926	4	1
T1	5	45417690	46400935	3	1
T1	5	49447784	51565236	2	0
T1	5	51572584	53788472	2	1
T1	5	53791374	180693127	2	0
T1	6	153012	32318644	3	0
T1	6	32319364	32876416	3	1
T1	6	32876514	56722235	3	0
T1	6	56726819	73955251	2	1
T1	6	73955993	91404252	3	1
T1	6	91406809	106367446	2	1
T1	6	106368071	116676282	3	1
T1	6	116680219	116859474	2	1
T1	6	116864570	159515077	3	1
T1	6	159515270	170904973	2	1
T1	7	44935	8359623	2	2
T1	7	8359968	43656030	2	1
T1	7	43664198	45089335	2	2
T1	7	45100586	54976715	2	1
T1	7	54979781	61911247	2	2
T1	7	61994170	65846275	2	0
T1	7	65930547	66732955	3	0
T1	7	66734605	72236616	2	0
T1	7	72276703	76101553	3	0
T1	7	76137375	99503297	2	0
T1	7	99525241	102113909	3	0
T1	7	102332238	159120996	2	0
T1	8	46246	43788181	2	1
T1	8	46896409	146293414	2	2
T1	9	46587	130565877	3	0
T1	9	130566539	131169528	3	1
T1	9	131181991	141095050	3	0
T1	10	111955	279248	2	2
T1	10	282211	2720453	2	1
T1	10	2721782	3625624	2	2
T1	10	3628517	11522022	3	1
T1	10	11530872	12390116	4	1
T1	10	12392563	39148200	3	1
T1	10	42406669	44838530	3	0
T1	10	44841144	50418949	2	1
T1	10	50419622	51110279	1	1
T1	10	51128907	51795395	2	1
T1	10	51796240	59927779	1	1
T1	10	59929106	64855558	2	1
T1	10	64859586	65514404	2	2
T1	10	65517204	68981170	2	1
T1	10	69000781	82986569	3	1
T1	10	83012285	92518358	2	1
T1	10	92528523	101666475	1	1
T1	10	101668986	106935209	2	1
T1	10	106938561	120305542	1	1
T1	10	120311534	121579746	2	1
T1	10	121580883	135447971	1	1
T1	11	198510	26391272	2	1
T1	11	26395548	39851288	1	1
T1	11	39855688	101375549	2	1
T1	11	101380821	101488094	1	1
T1	11	101496824	107538013	2	1
T1	11	107540937	117240357	3	1
T1	11	117246150	134942926	1	1
T1	12	191619	6580314	2	2
T1	12	6581482	7350905	3	2
T1	12	7351076	39177405	2	2
T1	12	39187408	120251380	2	1
T1	12	120252038	124316876	3	1
T1	12	124323772	124734727	2	1
T1	12	124737009	125380714	3	1
T1	12	125385572	133777645	2	1
T1	13	19172225	48774250	2	0
T1	13	48786076	49035693	0	0
T1	13	49051012	73350079	2	1
T1	13	73363646	73813803	2	2
T1	13	73814697	95905305	2	1
T1	13	95906121	96090141	2	2
T1	13	96092923	99207554	2	1
T1	13	99210811	101097132	2	2
T1	13	101100002	115103529	2	1
T1	14	19020808	75611284	2	1
T1	14	75612083	75820645	3	1
T1	14	75823156	107281980	2	1
T1	15	20028058	43382887	1	0
T1	15	43403955	52531813	1	1
T1	15	52531877	53204332	2	1
T1	15	53206136	71883930	1	1
T1	15	71890067	72052121	1	0
T1	15	72054830	77938644	1	1
T1	15	77944442	78606913	2	1
T1	15	78609853	90648046	1	1
T1	15	90660359	91599600	2	1
T1	15	91601718	102398631	1	1
T1	16	86671	436257	2	2
T1	16	439550	810143	4	2
T1	16	816072	1726951	2	2
T1	16	1730311	2257374	3	0
T1	16	2258767	2768702	2	1
T1	16	2779236	3153406	2	2
T1	16	3161652	3613637	2	1
T1	16	3620927	4295908	2	2
T1	16	4296785	5096753	2	1
T1	16	5105106	5704841	2	0
T1	16	5705312	7437915	2	1
T1	16	7440062	7980292	2	2
T1	16	7982000	8226775	3	2
T1	16	8228126	9285918	2	2
T1	16	9286165	9732549	2	1
T1	16	9734312	10357032	2	2
T1	16	10357140	10811363	3	2
T1	16	10811687	11650501	2	2
T1	16	11653453	12043512	3	2
T1	16	12046899	13000814	2	2
T1	16	13001340	15225383	2	1
T1	16	15235820	16262523	3	2
T1	16	16262572	16292323	2	2
T1	16	16363239	17038697	2	1
T1	16	17048750	20624758	2	2
T1	16	20634775	21608472	2	0
T1	16	21610804	22939240	2	2
T1	16	22941167	23200848	2	0
T1	16	23200921	24312768	2	1
T1	16	24319694	24460867	2	2
T1	16	24462207	24602761	2	1
T1	16	24609072	24984594	3	2
T1	16	24997669	25976314	2	2
T1	16	25976376	27375787	2	1
T1	16	27378053	27502421	3	2
T1	16	27506594	28922149	2	2
T1	16	28937275	34020957	2	1
T1	16	34210448	83936032	2	0
T1	16	83939438	85793027	3	0
T1	16	85795272	87483838	2	0
T1	16	87488899	90149922	3	0
T1	17	12344	25268791	2	1
T1	17	25290828	39598323	1	1
T1	17	39599926	49254042	2	1
T1	17	49254449	50007496	1	1
T1	17	50026018	81051007	2	1
T1	18	82931	20055993	2	1
T1	18	20058108	20689232	2	2
T1	18	20691263	46169293	2	1
T1	18	46170512	46872032	3	1
T1	18	46878862	78015180	2	1
T1	19	260912	3746087	2	1
T1	19	3746217	4340742	3	1
T1	19	4342847	18049932	2	1
T1	19	18054851	18479647	3	1
T1	19	18480171	24562565	2	1
T1	19	24584052	33033231	2	0
T1	19	33034189	36813497	3	0
T1	19	36825458	38475375	2	0
T1	19	38475591	40017856	3	0
T1	19	40021169	45124674	2	0
T1	19	45125197	46547330	3	0
T1	19	46547468	46664400	2	0
T1	19	46669163	51200466	3	0
T1	19	51201568	54241692	2	0
T1	19	54242761	56880586	3	0
T1	19	56880621	58426609	2	0
T1	19	58428153	59094136	3	0
T1	20	63799	32505477	2	1
T1	20	32509651	33401707	2	2
T1	20	33426115	43007745	2	1
T1	20	43010825	44547068	2	2
T1	20	44548193	52275163	2	1
T1	20	52276452	52531696	4	1
T1	20	52536425	62912463	2	1
T1	21	10761587	48090629	2	0
T1	22	16855618	17436846	1	1
T1	22	17439814	25818914	2	1
T1	22	25832419	29439939	1	1
T1	22	29443709	30111302	2	1
T1	22	30112070	35592652	1	1
T1	22	35595720	39280946	2	1
T1	22	39281636	41571276	1	1
T1	22	41589975	45631518	2	1
T1	22	45633373	45685002	2	2
T1	22	45686090	46786808	2	1
T1	22	46787434	47018166	2	0
T1	22	47021203	47096950	2	1
T1	22	47098720	50110689	1	1
T1	22	50113084	51211392	2	1
T2	1	565374	21914362	3	1
T2	1	21914800	22403357	3	2
T2	1	22414070	33779043	3	1
T2	1	33785978	35446830	2	1
T2	1	35466592	40110317	3	1
T2	1	40112610	40723301	3	2
T2	1	40723618	55171439	3	1
T2	1	55172642	121350213	1	1
T2	1	143272542	249208153	2	1
T2	2	18674	26013180	2	1
T2	2	26016941	26566317	4	1
T2	2	26573071	70091246	2	1
T2	2	70103240	70677439	4	1
T2	2	70677994	140279603	2	1
T2	2	140287583	218754326	1	1
T2	2	218756117	220521602	2	1
T2	2	220529636	241644934	1	1
T2	2	241647342	243044147	2	1
T2	3	61495	46668689	1	1
T2	3	46669608	53544878	2	1
T2	3	53545622	56667480	1	1
T2	3	56667480	58673232	2	1
T2	3	58684203	69286048	1	1
T2	3	69286773	70131341	2	1
T2	3	70133982	90471618	1	1
T2	3	90498372	118594184	2	1
T2	3	118604385	135767648	3	1
T2	3	135769006	136728886	4	1
T2	3	136740895	141176931	3	1
T2	3	141185334	142491956	4	1
T2	3	142496951	194868944	3	1
T2	3	194870655	197854534	4	1
T2	4	71566	367927	1	0
T2	4	367956	10513072	2	0
T2	4	10520693	32273315	1	0
T2	4	32274689	190937209	1	1
T2	5	38139	31376198	3	1
T2	5	31378267	33361612	4	1
T2	5	33370654	40018284	3	1
T2	5	40022278	45869861	4	1
T2	5	45879274	49697140	3	0
T2	5	49702479	51565236	2	0
T2	5	51572584	53788472	2	1
T2	5	53791374	125770833	2	0
T2	5	125773331	126307610	3	0
T2	5	126325510	171195033	2	0
T2	5	171202017	172681493	3	0
T2	5	172682217	175307886	2	0
T2	5	175308022	180693127	3	0
T2	6	153012	29006844	3	0
T2	6	29007294	29517977	2	0
T2	6	29518208	32330705	3	0
T2	6	32330768	32876416	3	1
T2	6	32876514	56684719	3	0
T2	6	56722235	57336340	3	1
T2	6	57358399	73933501	2	1
T2	6	73947322	74362462	3	1
T2	6	74371910	99740492	2	1
T2	6	99744107	100181441	3	1
T2	6	100183201	106348246	2	1
T2	6	106348442	114228368	3	1
T2	6	114228700	134365043	2	1
T2	6	134368953	144740319	3	1
T2	6	144747242	148205955	2	1
T2	6	148207211	159456266	3	1
T2	6	159456375	170904973	2	1
T2	7	44935	6957957	2	2
T2	7	6958103	43700840	2	1
T2	7	43702505	45211941	2	2
T2	7	45212736	47628498	2	1
T2	7	47629367	47839736	2	2
T2	7	47839846	55293361	2	1
T2	7	55301151	61911247	2	2
T2	7	61994170	72216292	2	0
T2	7	72220842	76101553	3	0
T2	7	76137375	97595215	2	0
T2	7	97602621	102332238	3	0
T2	7	102334106	104461230	2	0
T2	7	104463544	105364258	3	0
T2	7	105373405	127149291	2	0
T2	7	127150250	131453525	3	0
T2	7	131454000	140050018	2	0
T2	7	140051722	140351925	3	0
T2	7	140358461	150634448	2	0
T2	7	150637863	152719856	3	0
T2	7	152719894	156632237	2	0
T2	7	156635651	159120996	3	0
T2	8	46246	47052344	2	1
T2	8	47053405	70788290	2	2
T2	8	70799045	71122418	3	2
T2	8	71129813	95365885	2	2
T2	8	95366370	95965135	3	2
T2	8	95965743	146293414	2	2
T2	9	46587	6650109	3	0
T2	9	6654000	6875782	4	0
T2	9	6876538	7899826	3	0
T2	9	7899846	12818692	2	0
T2	9	12819680	18989696	3	0
T2	9	18990027	19454906	4	0
T2	9	19457585	75273332	3	0
T2	9	75276898	77304676	2	0
T2	9	77305480	130578404	3	0
T2	9	130579904	131181991	3	1
T2	9	131185961	134442561	4	0
T2	9	134443228	141095050	3	0
T2	10	111955	2720453	2	1
T2	10	2721782	3630812	2	2
T2	10	3635185	11549584	3	1
T2	10	11554040	12390116	4	1
T2	10	12392563	39148200	3	1
T2	10	42406669	44838530	3	0
T2	10	44841144	52404195	2	1
T2	10	52414456	59944924	1	1
T2	10	59946672	64851068	2	1
T2	10	64855558	65491733	3	2
T2	10	65496107	68978867	2	1
T2	10	68978999	82986532	3	1
T2	10	82986569	100344838	2	1
T2	10	100345376	101138526	1	1
T2	10	101138897	106935209	2	1
T2	10	106938561	111289799	1	1
T2	10	111294094	122443197	2	1
T2	10	122446453	122737818	1	1
T2	10	122739842	124126761	2	1
T2	10	124132188	125835490	1	1
T2	10	125840222	126885159	2	1
T2	10	126885852	133644790	1	1
T2	10	133645848	135321774	2	1
T2	10	135322611	135447971	1	1
T2	11	198510	26390566	2	1
T2	11	26391272	39851288	1	1
T2	11	39855688	101375549	2	1
T2	11	101380821	101488094	1	1
T2	11	101496824	107535758	2	1
T2	11	107536393	117240357	3	1
T2	11	117246150	120864922	2	1
T2	11	120868246	129712175	1	1
T2	11	129717235	130338005	2	1
T2	11	130339312	134942926	1	1
T2	12	191619	392216	2	1
T2	12	403545	6573856	2	2
T2	12	6574301	7350905	3	2
T2	12	7351076	7786545	2	2
T2	12	7792068	8270922	3	2
T2	12	8276539	13113777	2	2
T2	12	13116794	18811497	2	1
T2	12	18811610	19987369	2	2
T2	12	19990847	31385323	2	1
T2	12	31388347	33074470	2	2
T2	12	33074891	118403547	2	1
T2	12	118404046	118944079	3	1
T2	12	118944329	120234228	2	1
T2	12	120246826	124271358	3	1
T2	12	124273108	124731238	2	1
T2	12	124733799	125573691	3	1
T2	12	125577734	133777645	2	1
T2	13	19172225	48774250	2	0
T2	13	48786076	49035693	0	0
T2	13	49051012	73341211	2	1
T2	13	73350079	73815927	2	2
T2	13	73815959	80755752	2	1
T2	13	80757310	80959207	2	2
T2	13	80962453	95087393	2	1
T2	13	95088535	96090141	2	2
T2	13	96092923	98510429	2	1
T2	13	98514241	101482478	2	2
T2	13	101486713	110683919	2	1
T2	13	110686295	115103529	2	2
T2	14	19020808	75599155	2	1
T2	14	75600697	75820645	3	1
T2	14	75823156	107281980	2	1
T2	15	20028058	40330629	1	0
T2	15	40330693	43382887	2	0
T2	15	43403955	52528193	1	1
T2	15	52530252	53206136	2	1
T2	15	53209322	58718230	1	1
T2	15	58718340	60034066	2	1
T2	15	60034277	71883930	1	1
T2	15	71890067	72052121	1	0
T2	15	72054830	77938644	1	1
T2	15	77944442	78606913	2	1
T2	15	78609853	88475889	1	1
T2	15	88476365	91611496	2	1
T2	15	91614718	93151482	1	1
T2	15	93156676	93972280	2	1
T2	15	93972345	102398631	1	1
T2	16	86671	810143	3	2
T2	16	816072	1726951	2	2
T2	16	1730311	2258767	3	0
T2	16	2263146	3138272	2	2
T2	16	3146028	3586230	2	1
T2	16	3589110	4304349	2	2
T2	16	4304779	5096753	2	1
T2	16	5105106	5705312	2	0
T2	16	5710879	6669499	2	1
T2	16	6672411	10314003	2	2
T2	16	10315838	12115943	3	2
T2	16	12119251	13000814	2	2
T2	16	13001340	13577804	2	1
T2	16	13580531	15288094	2	2
T2	16	15479879	16269570	3	2
T2	16	16270046	20568843	2	2
T2	16	20569125	21608472	2	0
T2	16	21610804	22939240	2	2
T2	16	22941167	23200848	2	0
T2	16	23200921	24600668	2	1
T2	16	24602761	24984594	3	2
T2	16	24997669	25991884	2	2
T2	16	25992252	27097526	2	1
T2	16	27099379	34020957	2	2
T2	16	34210448	66138401	2	0
T2	16	66139511	73225278	3	0
T2	16	73227728	74287577	2	0
T2	16	74290641	75717930	3	0
T2	16	75718997	80944668	2	0
T2	16	80945538	81926894	3	0
T2	16	81930650	83858012	2	0
T2	16	83858076	85821306	3	0
T2	16	85821586	87277138	2	0
T2	16	87279308	90149922	3	0
T2	17	12344	31422802	2	1
T2	17	31423831	33064604	1	1
T2	17	33066377	38717896	2	1
T2	17	38719799	39652242	1	1
T2	17	39656798	49368137	2	1
T2	17	49375685	50007496	1	1
T2	17	50026018	81051007	2	1
T2	18	82931	20073756	2	1
T2	18	20078962	20689232	2	2
T2	18	20691263	46198872	2	1
T2	18	46199840	46882990	3	1
T2	18	46912301	78015180	2	1
T2	19	260912	3750622	2	1
T2	19	3750690	4335869	4	1
T2	19	4340742	9093773	2	1
T2	19	9096304	14817145	3	1
T2	19	14822559	16151223	2	1
T2	19	16151710	18061509	3	1
T2	19	18068957	18479647	4	1
T2	19	18480171	24584052	2	1
T2	19	27811892	32741580	2	0
T2	19	32743846	44377669	3	0
T2	19	44383800	45046730	2	0
T2	19	45047022	59094136	3	0
T2	20	63799	32890337	2	1
T2	20	32891200	33401707	2	2
T2	20	33426115	43007745	2	1
T2	20	43010825	44564682	2	2
T2	20	44575493	52274008	2	1
T2	20	52275163	52531696	4	1
T2	20	52536425	62912463	2	1
T2	21	10761587	42750842	2	0
T2	21	42752338	48090629	3	0
T2	22	16855618	17451710	1	1
T2	22	17452966	25849589	2	1
T2	22	25872631	29439939	1	1
T2	22	29443709	32323511	2	1
T2	22	32325460	35540218	1	1
T2	22	35540423	45631137	2	1
T2	22	45631518	45685002	3	2
T2	22	45686090	46786808	2	1
T2	22	46787434	47018166	2	0
T2	22	47021203	51211392	2	1
T3	1	565374	7758760	2	1
T3	1	7775407	12671703	3	1
T3	1	12672536	15636081	2	1
T3	1	15643218	16324233	3	1
T3	1	16327422	16776804	3	2
T3	1	16778265	21914362	2	1
T3	1	21914800	22403357	2	2
T3	1	22414070	40110317	2	1
T3	1	40112610	40723301	2	2
T3	1	40723618	55171439	2	1
T3	1	55172642	121350213	1	1
T3	1	143272542	249208153	2	1
T3	2	18674	26013180	2	1
T3	2	26016941	26535342	3	1
T3	2	26535363	70091246	2	1
T3	2	70103240	70677439	3	1
T3	2	70677994	140279603	2	1
T3	2	140287583	243044147	1	1
T3	3	61495	69286048	1	1
T3	3	69286773	70130869	2	1
T3	3	70131341	90471618	1	1
T3	3	90498372	114260448	3	1
T3	3	114260610	114478473	2	1
T3	3	114483413	135787529	3	1
T3	3	135807609	136728886	4	1
T3	3	136740895	141163975	3	1
T3	3	141176931	142491956	4	1
T3	3	142496951	197854534	3	1
T3	4	71566	32273315	1	0
T3	4	32274689	190937209	1	1
T3	5	38139	11608530	3	1
T3	5	11623406	33370654	4	1
T3	5	33372346	40018284	3	1
T3	5	40022278	45869861	4	1
T3	5	45879274	46400935	3	1
T3	5	49447784	51565236	2	0
T3	5	51572584	53788472	2	1
T3	5	53791374	180693127	2	0
T3	6	153012	32318644	3	0
T3	6	32319364	32876416	3	1
T3	6	32876514	56684719	3	0
T3	6	56722235	116680219	3	1
T3	6	116689378	116859474	2	2
T3	6	116864570	170904973	3	1
T3	7	44935	8313971	2	2
T3	7	8318827	61911247	2	1
T3	7	61994170	65539264	2	0
T3	7	65546062	66493985	3	0
T3	7	66512390	73187651	2	0
T3	7	73188318	76101553	3	0
T3	7	76137375	159120996	2	0
T3	8	46246	32118296	2	1
T3	8	32118416	32150982	2	2
T3	8	32153164	46924357	2	1
T3	8	46942842	146293414	2	2
T3	9	46587	130475011	3	0
T3	9	130476383	131169528	3	1
T3	9	131181991	141095050	3	0
T3	10	111955	273344	2	2
T3	10	279248	2721782	2	1
T3	10	2723493	3606072	2	2
T3	10	3610185	39148200	3	1
T3	10	42406669	44838530	2	0
T3	10	44841144	50419622	2	1
T3	10	50423250	51110279	1	1
T3	10	51128907	51795395	2	1
T3	10	51796240	59972453	1	1
T3	10	60002345	64869239	2	1
T3	10	64875546	65497779	2	2
T3	10	65510761	68979853	2	1
T3	10	68981170	82986569	3	1
T3	10	83012285	92518358	2	1
T3	10	92528523	101719668	1	1
T3	10	101728897	102848834	2	1
T3	10	102864753	135447971	1	1
T3	11	198510	26391272	2	1
T3	11	26395548	39851288	1	1
T3	11	39855688	101375549	2	1
T3	11	101380821	101488094	1	1
T3	11	101496824	117240357	2	1
T3	11	117246150	134942926	1	1
T3	12	191619	374402	2	1
T3	12	375620	6573856	2	2
T3	12	6574301	7350905	3	2
T3	12	7351076	39168186	2	2
T3	12	39173474	45389294	2	1
T3	12	45396231	47150176	3	1
T3	12	47158968	124765087	2	1
T3	12	124767787	125380714	3	1
T3	12	125385572	133777645	2	1
T3	13	19172225	48774250	2	0
T3	13	48786076	49035693	0	0
T3	13	49051012	115103529	2	1
T3	14	19020808	75497239	2	1
T3	14	75507657	75819227	3	1
T3	14	75820252	107281980	2	1
T3	15	20028058	43382887	1	0
T3	15	43403955	52531877	1	1
T3	15	52531941	53193067	2	1
T3	15	53204332	71883930	1	1
T3	15	71890067	72052121	1	0
T3	15	72054830	77945548	1	1
T3	15	77958522	78606913	2	1
T3	15	78609853	90648046	1	1
T3	15	90660359	91294274	2	1
T3	15	91295110	102398631	1	1
T3	16	86671	433623	2	1
T3	16	436257	810143	3	1
T3	16	816072	1730311	2	1
T3	16	1743511	2258767	3	0
T3	16	2263146	2766210	2	1
T3	16	2768702	3146285	2	2
T3	16	3148991	3586230	2	1
T3	16	3589110	4297651	2	2
T3	16	4304349	5096753	2	1
T3	16	5105106	5705312	2	0
T3	16	5710879	7428423	2	1
T3	16	7433017	7980292	2	2
T3	16	7982000	8217576	3	2
T3	16	8219131	10357032	2	2
T3	16	10357140	10812697	3	2
T3	16	10813648	11650501	2	2
T3	16	11653453	12003035	3	2
T3	16	12004450	15288094	2	1
T3	16	15479879	16262572	3	2
T3	16	16267557	16292128	2	2
T3	16	16292323	17038697	2	1
T3	16	17048750	20624758	2	2
T3	16	20634775	21608472	2	0
T3	16	21610804	22939240	2	2
T3	16	22941167	23200921	2	0
T3	16	23215818	24600668	2	1
T3	16	24602761	24984594	3	2
T3	16	24997669	25975935	2	2
T3	16	25976314	27374180	2	1
T3	16	27374400	28944282	2	2
T3	16	28944700	34020957	2	1
T3	16	34210448	90149922	2	0
T3	17	12344	25290828	2	1
T3	17	25295032	50007496	1	1
T3	17	50026018	81051007	2	1
T3	18	82931	46198490	2	1
T3	18	46198872	46878862	3	1
T3	18	46882990	78015180	2	1
T3	19	260912	3745546	2	1
T3	19	3746087	4335869	3	1
T3	19	4340742	18061509	2	1
T3	19	18068957	18479647	3	1
T3	19	18480171	24505943	2	1
T3	19	24545366	45218266	2	0
T3	19	45220205	51200466	3	0
T3	19	51201568	55473203	2	0
T3	19	55477483	56220444	3	0
T3	19	56221584	59094136	2	0
T3	20	63799	32514386	2	1
T3	20	32516022	33382183	2	2
T3	20	33401707	43007745	2	1
T3	20	43010825	43065028	2	2
T3	20	43065275	52275163	2	1
T3	20	52276452	52526840	4	1
T3	20	52528220	62912463	2	1
T3	21	10761587	48090629	2	0
T3	22	16855618	29439536	1	1
T3	22	29439939	29989825	2	1
T3	22	29997011	45631518	1	1
T3	22	45633373	46786808	2	1
T3	22	46787434	47018166	2	0
T3	22	47021203	47096950	2	1
T3	22	47098720	51211392	1	1
T4	1	565374	1999006	3	1
T4	1	2001568	7910391	2	1
T4	1	7911099	10659333	3	1
T4	1	10666517	16075906	2	1
T4	1	16076705	16778265	3	1
T4	1	16782995	21914362	2	1
T4	1	21914800	22403357	2	2
T4	1	22414070	29632600	3	1
T4	1	29636146	35444037	2	1
T4	1	35446830	36924676	3	1
T4	1	36928903	40117210	2	1
T4	1	40118037	40723301	2	2
T4	1	40723618	51797643	2	1
T4	1	51804731	53343880	3	1
T4	1	53352016	55171439	2	1
T4	1	55172642	62059647	1	1
T4	1	62059660	62737766	2	1
T4	1	62740065	121350213	1	1
T4	1	143272542	249208153	2	1
T4	2	18674	26013180	2	1
T4	2	26016941	26351714	4	1
T4	2	26354239	26535342	3	1
T4	2	26535363	70080397	2	1
T4	2	70084977	70659116	3	1
T4	2	70667428	140276356	2	1
T4	2	140279603	243044147	1	1
T4	3	61495	69286048	1	1
T4	3	69286773	70130869	2	1
T4	3	70131341	90431024	1	1
T4	3	90471618	129328628	2	1
T4	3	129334233	135787529	3	1
T4	3	135807609	136742090	4	1
T4	3	136744106	197854534	3	1
T4	4	71566	32273315	1	0
T4	4	32274689	39406254	1	1
T4	4	39406987	40771690	2	1
T4	4	40773665	190937209	1	1
T4	5	38139	33372346	3	1
T4	5	33375972	40018284	2	1
T4	5	40022278	49522346	4	1
T4	5	49559878	51565236	2	0
T4	5	51572584	53788472	2	1
T4	5	53791374	180693127	2	0
T4	6	153012	32318644	3	0
T4	6	32319364	32876416	3	1
T4	6	32876514	56684719	3	0
T4	6	56722235	57212704	3	1
T4	6	57217336	73955251	2	1
T4	6	73955993	74362462	3	1
T4	6	74371910	106368709	2	1
T4	6	106368889	116676282	3	1
T4	6	116680219	134504740	2	1
T4	6	134509254	134570482	4	1
T4	6	134571178	145030284	3	1
T4	6	145031860	148542743	2	1
T4	6	148542967	159456609	3	1
T4	6	159461931	170904973	2	1
T4	7	44935	6964368	2	2
T4	7	6998259	43917274	2	1
T4	7	43926497	45156346	2	2
T4	7	45161049	55662586	2	1
T4	7	55668480	62020415	2	2
T4	7	62035570	65086407	2	0
T4	7	65087974	66725260	3	0
T4	7	66726274	72156596	2	0
T4	7	72167670	76101553	3	0
T4	7	76137375	140048890	2	0
T4	7	140048978	140372579	3	0
T4	7	140374049	159120996	2	0
T4	8	46246	43555809	2	1
T4	8	43566415	70855759	2	2
T4	8	70857871	71004987	3	2
T4	8	71005097	95463364	2	2
T4	8	95484581	95951273	3	2
T4	8	95952477	146293414	2	2
T4	9	46587	130578404	3	0
T4	9	130579904	131169528	3	1
T4	9	131181991	141095050	3	0
T4	10	111955	273344	2	2
T4	10	279248	2721782	2	1
T4	10	2723493	3606072	2	2
T4	10	3610185	9172291	2	1
T4	10	9174790	39148200	3	1
T4	10	42406669	44838530	2	0
T4	10	44841144	50419622	2	1
T4	10	50423250	51503335	1	1
T4	10	51515534	51795395	2	1
T4	10	51796240	59927779	1	1
T4	10	59929106	64847375	2	1
T4	10	64848773	65491733	2	2
T4	10	65496107	68979853	2	1
T4	10	68981170	71305267	3	1
T4	10	71307920	73603097	2	1
T4	10	73613167	77213547	3	1
T4	10	77215176	80408279	2	1
T4	10	80410110	82986569	3	1
T4	10	83012285	92528523	2	1
T4	10	92546317	98422896	1	1
T4	10	98427049	99573168	2	1
T4	10	99574757	101719668	1	1
T4	10	101728897	105703854	2	1
T4	10	105708793	120494372	1	1
T4	10	120502760	121728199	2	1
T4	10	121733572	135447971	1	1
T4	11	198510	26391272	2	1
T4	11	26395548	39851288	1	1
T4	11	39855688	47648042	2	1
T4	11	47659135	48058621	3	1
T4	11	48066048	101375549	2	1
T4	11	101380821	101488094	1	1
T4	11	101496824	107586241	2	1
T4	11	107595881	108379981	3	1
T4	11	108381247	117240357	2	1
T4	11	117246150	134942926	1	1
T4	12	191619	377904	2	1
T4	12	382876	6679743	2	2
T4	12	6680538	7350905	3	2
T4	12	7351076	7774028	2	2
T4	12	7774131	7991175	3	2
T4	12	7993316	13202808	2	2
T4	12	13208552	31431659	2	1
T4	12	31438390	39187408	2	2
T4	12	39207946	45422236	2	1
T4	12	45422443	47158968	3	1
T4	12	47158995	124744315	2	1
T4	12	124746141	125395622	3	1
T4	12	125396055	133777645	2	1
T4	13	19172225	48774250	2	0
T4	13	48786076	49035693	0	0
T4	13	49051012	50884109	2	2
T4	13	50887560	73526900	2	1
T4	13	73535386	73814697	2	2
T4	13	73815479	95922407	2	1
T4	13	95922765	96035883	2	2
T4	13	96036794	99210811	2	1
T4	13	99215651	101097132	2	2
T4	13	101100002	115103529	2	1
T4	14	19020808	75497239	2	1
T4	14	75507657	75818547	3	1
T4	14	75819227	107281980	2	1
T4	15	20028058	43382887	1	0
T4	15	43403955	52541342	1	1
T4	15	52546152	53193067	2	1
T4	15	53204332	71883930	1	1
T4	15	71890067	72052121	1	0
T4	15	72054830	77938644	1	1
T4	15	77944442	78606913	2	1
T4	15	78609853	90648046	1	1
T4	15	90660359	91583629	2	1
T4	15	91584404	102398631	1	1
T4	16	86671	436257	2	1
T4	16	439550	810039	3	1
T4	16	810143	1730311	2	1
T4	16	1743511	2258767	3	0
T4	16	2263146	3146285	2	2
T4	16	3148991	3586230	2	1
T4	16	3589110	4304349	2	2
T4	16	4304779	5096753	2	1
T4	16	5105106	5705312	2	0
T4	16	5710879	7428423	2	1
T4	16	7433017	7975357	2	2
T4	16	7977008	8217576	3	2
T4	16	8219131	9246832	2	2
T4	16	9247978	10341515	2	1
T4	16	10341598	12085226	3	2
T4	16	12087282	15288094	2	1
T4	16	15479879	16261143	3	2
T4	16	16261170	16859425	2	2
T4	16	16861991	17038697	2	1
T4	16	17048750	20565585	2	2
T4	16	20568843	21608472	2	0
T4	16	21610804	22935861	2	2
T4	16	22937574	23200921	2	0
T4	16	23215818	24600668	2	1
T4	16	24602761	24984594	3	2
T4	16	24997669	25991884	2	2
T4	16	25992252	27372650	2	1
T4	16	27373872	28970852	2	2
T4	16	28974658	34020957	2	1
T4	16	34210448	66607188	2	0
T4	16	66609668	70686480	3	0
T4	16	70690989	74225324	2	0
T4	16	74226221	75798379	3	0
T4	16	75810140	90149922	2	0
T4	17	12344	25268791	2	1
T4	17	25290828	39647642	1	1
T4	17	39650804	49368137	2	1
T4	17	49375685	50007496	1	1
T4	17	50026018	81051007	2	1
T4	18	82931	46168576	2	1
T4	18	46169293	46872032	3	1
T4	18	46878862	78015180	2	1
T4	19	260912	3750690	2	1
T4	19	3750869	4340742	3	1
T4	19	4342847	18061509	2	1
T4	19	18068957	18479647	3	1
T4	19	18480171	27983339	2	1
T4	19	27983651	32741580	2	0
T4	19	32743846	44377669	3	0
T4	19	44383800	45101492	2	0
T4	19	45103955	46547330	3	0
T4	19	46547468	46685850	2	0
T4	19	46689762	51278589	3	0
T4	19	51278994	59094136	2	0
T4	20	63799	32678368	2	1
T4	20	32696065	33401707	2	2
T4	20	33426115	43007745	2	1
T4	20	43010825	43094531	2	2
T4	20	43095497	52275163	2	1
T4	20	52276452	52526840	4	1
T4	20	52528220	62912463	2	1
T4	21	10761587	37353440	2	0
T4	21	37354011	37871886	3	0
T4	21	37872447	48090629	2	0
T4	22	16855618	17535124	1	1
T4	22	17536016	22394749	2	1
T4	22	22395035	29439536	1	1
T4	22	29439939	32808826	2	1
T4	22	32809223	35616188	1	1
T4	22	35622616	43577214	2	1
T4	22	43577307	45631518	1	1
T4	22	45633373	45685002	2	2
T4	22	45686090	46786808	2	1
T4	22	46787434	47018166	2	0
T4	22	47021203	47096950	2	1
T4	22	47098720	50019813	1	1
T4	22	50021013	51211392	2	1
LN6	1	565374	16302982	3	1
LN6	1	16310109	16583983	4	2
LN6	1	16587921	21914362	3	1
LN6	1	21914800	22183596	3	2
LN6	1	22183739	40110317	3	1
LN6	1	40112610	40563700	3	2
LN6	1	40564994	55171439	3	1
LN6	1	55172642	62078347	2	1
LN6	1	62080228	92269982	1	1
LN6	1	92274817	93942442	1	0
LN6	1	93953301	102512873	1	1
LN6	1	102512954	107041174	1	0
LN6	1	107045474	151402045	2	1
LN6	1	151403948	151451204	0	0
LN6	1	151458193	171188057	2	2
LN6	1	171190112	171751051	1	1
LN6	1	171751236	175904809	2	1
LN6	1	175911554	176298497	1	0
LN6	1	176311597	178178426	2	2
LN6	1	178181554	179995975	1	1
LN6	1	180000542	184920150	2	2
LN6	1	184921581	205756484	2	1
LN6	1	205759876	209997448	2	2
LN6	1	209998662	242048674	2	1
LN6	1	242050736	242094314	1	0
LN6	1	242096102	249208153	2	1
LN6	2	18674	26013180	2	1
LN6	2	26016941	26535342	4	1
LN6	2	26535363	39261251	2	1
LN6	2	39268985	39874270	1	1
LN6	2	39891339	55776793	2	1
LN6	2	55793476	55986042	1	0
LN6	2	55986569	70103240	2	1
LN6	2	70103560	70753882	4	1
LN6	2	70756057	77735664	2	1
LN6	2	77736014	77869960	0	0
LN6	2	77869966	140287583	2	1
LN6	2	140299689	243044147	1	1
LN6	3	61495	7527768	1	1
LN6	3	7528503	11086548	2	1
LN6	3	11087044	13533382	1	1
LN6	3	13533582	13555665	0	0
LN6	3	13559567	19789667	2	1
LN6	3	19793123	69451514	1	1
LN6	3	69455350	70016904	2	1
LN6	3	70017701	90431024	1	1
LN6	3	90471618	108510513	3	1
LN6	3	108512303	109543489	2	1
LN6	3	109547714	129671670	3	1
LN6	3	129672976	144621700	4	1
LN6	3	144637566	156753029	3	1
LN6	3	156754441	162682265	4	1
LN6	3	162687835	162773033	2	0
LN6	3	162782165	167164187	3	1
LN6	3	167168148	171190360	4	1
LN6	3	171192425	174698615	3	1
LN6	3	174708659	188538455	4	1
LN6	3	188539861	189383430	3	2
LN6	3	189389626	197686322	4	1
LN6	3	197695057	197854534	2	0
LN6	4	71566	7018195	1	1
LN6	4	7021365	7089481	0	0
LN6	4	7093387	11538001	1	1
LN6	4	11538947	13020235	1	0
LN6	4	13023048	27548905	1	1
LN6	4	27553045	31911369	1	0
LN6	4	31923203	32262996	0	0
LN6	4	32264997	35717920	1	0
LN6	4	35722283	59117179	1	1
LN6	4	59123647	71045118	1	0
LN6	4	71045597	96663991	1	1
LN6	4	96664225	96702240	0	0
LN6	4	96704454	190937209	1	1
LN6	5	38139	33372346	4	1
LN6	5	33375972	39960584	3	1
LN6	5	39990379	45513620	6	1
LN6	5	45534144	51548997	2	0
LN6	5	51565236	53776729	2	1
LN6	5	53779531	54945329	2	0
LN6	5	54945675	55009891	0	0
LN6	5	55010963	61610426	2	0
LN6	5	61618595	61744277	0	0
LN6	5	61746142	68329062	2	0
LN6	5	68332072	70800538	1	0
LN6	5	70805277	115498580	2	0
LN6	5	115500145	115547937	0	0
LN6	5	115548435	116088853	3	0
LN6	5	116090613	120315864	2	0
LN6	5	120317035	120331625	0	0
LN6	5	120331891	164786295	2	0
LN6	5	164790544	164991553	1	0
LN6	5	164992054	180693127	2	0
LN6	6	153012	13719673	3	0
LN6	6	13727788	13889438	2	0
LN6	6	13892401	16742033	3	0
LN6	6	16742765	16814304	4	1
LN6	6	16814885	26614951	3	0
LN6	6	26615223	26627335	0	0
LN6	6	26629233	29733288	3	0
LN6	6	29733390	29740477	5	1
LN6	6	29741111	29757715	0	0
LN6	6	29757965	30387890	3	0
LN6	6	30388675	30405956	0	0
LN6	6	30406756	30875270	3	0
LN6	6	30875280	31016230	4	0
LN6	6	31016914	31020933	0	0
LN6	6	31021017	31077600	3	0
LN6	6	31077614	31084964	4	1
LN6	6	31085340	31170914	3	0
LN6	6	31171257	31217504	2	0
LN6	6	31218087	32335558	3	0
LN6	6	32335899	32409708	3	1
LN6	6	32409781	32413560	4	2
LN6	6	32413830	32434778	2	0
LN6	6	32434830	32440451	0	0
LN6	6	32440467	32754430	3	1
LN6	6	32755023	32758966	0	0
LN6	6	32759273	32838949	3	1
LN6	6	32840139	32850850	1	0
LN6	6	32851280	32905685	3	1
LN6	6	32905746	32954157	4	0
LN6	6	32954689	32971108	1	0
LN6	6	32971150	33111347	3	0
LN6	6	33111408	33115762	0	0
LN6	6	33115794	48283538	3	0
LN6	6	48284604	50664180	2	0
LN6	6	50693607	56722235	3	0
LN6	6	56726819	170904973	3	1
LN6	7	44935	5101752	2	2
LN6	7	5104275	5122484	4	4
LN6	7	5122620	61071103	2	2
LN6	7	61074194	78024416	2	0
LN6	7	78026633	78035433	0	0
LN6	7	78038652	78257163	3	0
LN6	7	78259010	121868676	2	0
LN6	7	121878287	121934655	0	0
LN6	7	121937298	124906382	2	0
LN6	7	124910833	126357927	1	0
LN6	7	126368292	137767051	2	0
LN6	7	137768955	138111727	1	0
LN6	7	138119076	151648954	2	0
LN6	7	151650180	152397077	1	0
LN6	7	152399241	159120996	2	0
LN6	8	46246	43277903	2	1
LN6	8	43286377	59126506	2	2
LN6	8	59135137	69024802	3	2
LN6	8	69025865	69379480	2	2
LN6	8	69384598	146293414	3	2
LN6	9	46587	4769647	3	0
LN6	9	4770942	4821008	0	0
LN6	9	4821348	10462560	3	0
LN6	9	10463261	10492944	0	0
LN6	9	10497345	12920004	3	0
LN6	9	12921644	14750911	4	0
LN6	9	14751872	19033058	3	0
LN6	9	19045502	19266957	2	0
LN6	9	19281501	79471995	3	0
LN6	9	79477693	80162570	2	0
LN6	9	80162994	90588903	3	0
LN6	9	90590650	91109302	2	0
LN6	9	91152492	130602230	3	0
LN6	9	130602408	131193519	3	1
LN6	9	131193665	131287352	1	0
LN6	9	131299228	141095050	3	0
LN6	10	111955	2738100	2	1
LN6	10	2738665	3625624	2	2
LN6	10	3628517	9248331	3	1
LN6	10	9255870	13057482	4	1
LN6	10	13058458	13438901	3	0
LN6	10	13443995	28121137	3	1
LN6	10	28123930	28230586	2	0
LN6	10	28231925	42436301	3	1
LN6	10	42444619	44838530	2	0
LN6	10	44841144	50445299	2	1
LN6	10	50447244	59698446	1	1
LN6	10	59700476	69001526	2	1
LN6	10	69003211	83021731	3	1
LN6	10	83027639	92505265	2	1
LN6	10	92507863	96073509	1	1
LN6	10	96081457	96453099	0	0
LN6	10	96454156	112490536	1	1
LN6	10	112491620	115317262	2	1
LN6	10	115321129	135447971	1	1
LN6	11	198510	26287657	2	1
LN6	11	26300330	26353121	4	2
LN6	11	26353201	26497719	2	1
LN6	11	26498628	34500431	1	1
LN6	11	34501596	36982289	2	1
LN6	11	36983770	39855688	1	1
LN6	11	39865056	91356951	2	1
LN6	11	91360582	96742050	2	2
LN6	11	96747308	101602137	2	1
LN6	11	101602209	117286064	3	1
LN6	11	117287794	118534082	2	1
LN6	11	118538187	118577990	1	0
LN6	11	118579747	129609692	2	1
LN6	11	129610446	130506526	1	1
LN6	11	130509137	134942926	2	1
LN6	12	191619	4581950	2	2
LN6	12	4585428	6064386	3	2
LN6	12	6066357	6534949	2	2
LN6	12	6537544	7363447	4	2
LN6	12	7364442	13285981	2	2
LN6	12	13287073	14045266	3	2
LN6	12	14047142	20944426	2	2
LN6	12	20945273	20999345	1	0
LN6	12	20999815	39140535	2	2
LN6	12	39147635	124712777	2	1
LN6	12	124714262	125380714	4	1
LN6	12	125385572	129889727	2	1
LN6	12	129890570	129896761	0	0
LN6	12	129897431	133777645	2	1
LN6	13	19172225	23368834	2	0
LN6	13	23369256	23466165	0	0
LN6	13	23468089	24481212	2	0
LN6	13	24482657	24515624	0	0
LN6	13	24517304	38474387	2	0
LN6	13	38478272	38867277	1	0
LN6	13	38876748	48527310	2	0
LN6	13	48540312	48717024	1	0
LN6	13	48718746	48742061	3	1
LN6	13	48746463	49035693	0	0
LN6	13	49051012	54492154	2	2
LN6	13	54503330	59345431	2	1
LN6	13	59348264	59379468	1	0
LN6	13	59382648	80714487	2	2
LN6	13	80717168	92884370	2	1
LN6	13	92890333	92923296	3	1
LN6	13	92923873	95147748	2	2
LN6	13	95148378	97120135	2	1
LN6	13	97120180	115103529	2	2
LN6	14	19020808	33651895	2	1
LN6	14	33654288	34691557	2	2
LN6	14	34694960	62955654	2	1
LN6	14	62957651	63383219	1	1
LN6	14	63385634	78659799	2	1
LN6	14	78660896	80768998	3	1
LN6	14	80770951	107281980	2	1
LN6	15	20028058	43170823	1	0
LN6	15	43182539	52531813	1	1
LN6	15	52531877	53304950	2	1
LN6	15	53305089	56783251	1	1
LN6	15	56785236	58612686	2	1
LN6	15	58613194	60236925	1	1
LN6	15	60237784	61948742	2	1
LN6	15	61958063	71132566	1	1
LN6	15	71135323	71184495	0	0
LN6	15	71184902	71893936	1	1
LN6	15	71897869	72104364	2	0
LN6	15	72105544	90668979	1	1
LN6	15	90673161	91221045	2	1
LN6	15	91221307	91979779	1	1
LN6	15	91984493	92010200	0	0
LN6	15	92012430	102398631	1	1
LN6	16	86671	433623	2	1
LN6	16	436257	874641	4	1
LN6	16	874832	1730311	2	2
LN6	16	1743511	2257374	2	0
LN6	16	2258767	5056936	2	1
LN6	16	5059662	5692592	3	0
LN6	16	5693476	7418298	2	2
LN6	16	7420486	8941818	3	2
LN6	16	8941857	10458905	2	2
LN6	16	10467003	10811363	4	2
LN6	16	10811687	11654509	3	2
LN6	16	11655378	11897745	4	2
LN6	16	11899234	12912000	2	2
LN6	16	12917988	13572974	2	1
LN6	16	13575170	14098140	2	2
LN6	16	14102548	14777006	2	1
LN6	16	14975292	17228368	3	2
LN6	16	17229498	19440521	2	2
LN6	16	19447247	20674603	3	2
LN6	16	20677170	21612562	2	0
LN6	16	21615648	22939240	2	2
LN6	16	22941167	23292173	2	0
LN6	16	23295974	24609072	2	1
LN6	16	24617625	33963041	2	2
LN6	16	34020957	35278027	3	0
LN6	16	46430200	50908805	2	0
LN6	16	50911031	52919468	3	0
LN6	16	52919566	53437201	1	0
LN6	16	53440786	56147646	3	0
LN6	16	56157053	77759161	2	0
LN6	16	77761111	77776059	1	0
LN6	16	77783508	80705661	3	0
LN6	16	80705961	82262556	2	0
LN6	16	82263278	83165910	3	0
LN6	16	83165968	83170417	0	0
LN6	16	83173960	90149922	2	0
LN6	17	12344	13012895	2	1
LN6	17	13014256	13029654	0	0
LN6	17	13031460	25329949	2	1
LN6	17	25346692	31317698	1	1
LN6	17	31318405	33578096	2	1
LN6	17	33580280	49721067	1	1
LN6	17	49721536	74979100	2	1
LN6	17	74979685	75076030	2	0
LN6	17	75076070	81051007	2	1
LN6	18	82931	10566345	2	1
LN6	18	10566581	10590943	0	0
LN6	18	10609213	45993073	2	1
LN6	18	45994812	46882990	4	1
LN6	18	46912301	50547105	2	1
LN6	18	50548544	50620087	1	0
LN6	18	50621050	55246868	2	2
LN6	18	55247454	55608446	2	1
LN6	18	55618611	56340022	2	2
LN6	18	56340047	78015180	2	1
LN6	19	260912	3698333	2	1
LN6	19	3701611	4335869	4	1
LN6	19	4340742	8989037	2	1
LN6	19	8995853	9089880	3	2
LN6	19	9093773	18061509	2	1
LN6	19	18068957	18479647	4	1
LN6	19	18480171	28156666	2	1
LN6	19	28178423	55590671	2	0
LN6	19	55600026	56190815	3	0
LN6	19	56193662	57980167	2	0
LN6	19	57983078	58172208	3	1
LN6	19	58172613	59094136	2	0
LN6	20	63799	10352744	2	1
LN6	20	10357002	10369381	0	0
LN6	20	10379471	14908741	2	1
LN6	20	14910258	15031044	1	0
LN6	20	15037065	37775431	2	1
LN6	20	37775800	41787716	2	2
LN6	20	41789301	43015281	2	1
LN6	20	43018260	44488495	2	2
LN6	20	44496029	52276868	2	1
LN6	20	52278258	52536425	5	1
LN6	20	52538473	62912463	2	1
LN6	21	10761587	40901674	2	0
LN6	21	40902613	40913560	0	0
LN6	21	40914124	48090629	2	0
LN6	22	16855618	26141526	1	1
LN6	22	26144212	29475583	2	1
LN6	22	29479090	29485794	0	0
LN6	22	29489480	30114186	2	1
LN6	22	30114333	39280677	1	1
LN6	22	39280946	39302783	0	0
LN6	22	39305212	45633373	1	1
LN6	22	45634738	45695668	3	1
LN6	22	45695854	46506929	1	1
LN6	22	46507778	47089127	1	0
LN6	22	47090096	51211392	1	1

## Sheet: Table S5B ASCAT_M9
Supplementary Table 5B: Inferred copy number of alterations in M9
sample	chr	startpos	endpos	nMajor	nMinor
N1	1	565374	189428501	1	1
N1	1	189435354	189623964	2	1
N1	1	189627183	249208153	1	1
N1	2	18674	234806093	1	1
N1	2	234809956	234829900	2	1
N1	2	234833457	243044147	1	1
N1	3	61495	198159313	1	1
N1	4	71566	191176659	1	1
N1	5	38139	180693127	1	1
N1	6	100815	10032432	1	1
N1	6	10033355	10057286	2	1
N1	6	10058151	32430752	1	1
N1	6	32430867	32431833	2	1
N1	6	32432233	46214061	1	1
N1	6	46215271	46329404	2	1
N1	6	46347248	170904973	1	1
N1	7	44935	143754959	1	1
N1	7	143759730	143805413	2	1
N1	7	143810759	159120996	1	1
N1	8	46246	70146075	1	1
N1	8	70154118	70206163	2	1
N1	8	70208823	146293414	1	1
N1	9	46587	38250849	1	1
N1	9	38250950	38335475	2	1
N1	9	38335752	141095050	1	1
N1	10	111955	94618925	1	1
N1	10	94619980	94647888	2	1
N1	10	94648958	135447971	1	1
N1	11	193788	134942926	1	1
N1	12	191619	77964225	1	1
N1	12	77968161	77985976	2	1
N1	12	77986460	133777645	1	1
N1	13	18597296	44388576	1	1
N1	13	44390262	44424210	2	1
N1	13	44431660	69326894	1	1
N1	13	69333715	69354837	2	2
N1	13	69355550	115103529	1	1
N1	14	19020808	26346648	1	1
N1	14	26347026	26355494	2	1
N1	14	26364940	107281980	1	1
N1	15	10760388	10760388	2	0
N1	15	19468182	102398631	1	1
N1	16	86671	90149922	1	1
N1	17	12344	81051007	1	1
N1	18	82931	78015180	1	1
N1	18	99673307	99673307	1	0
N1	19	233753	23531320	1	1
N1	19	23540217	23597452	2	1
N1	19	23607870	63638015	1	1
N1	19	84717203	84717203	1	0
N1	19	98772417	98772417	2	0
N1	20	39707	62912463	1	1
N1	20	73796499	73796499	3	0
N1	21	10761587	48090629	1	1
N1	22	15544773	57728345	1	1
N2	1	565374	97869853	1	1
N2	1	97870258	97971440	2	1
N2	1	97972686	113028105	1	1
N2	1	113028271	113063125	1	0
N2	1	113063771	189428501	1	1
N2	1	189435354	189623964	2	1
N2	1	189627183	249208153	1	1
N2	2	18674	241144009	1	1
N2	2	241144649	241162084	2	1
N2	2	241165390	243044147	1	1
N2	3	61495	198159313	1	1
N2	4	71566	115720293	1	1
N2	4	115726016	118039670	2	1
N2	4	118039852	131062875	1	1
N2	4	131063868	138469564	2	1
N2	4	138470185	184579840	1	1
N2	4	184581628	184609373	2	1
N2	4	184609457	191176659	1	1
N2	5	38139	180693127	1	1
N2	6	100815	102186824	1	1
N2	6	102195739	104347952	2	1
N2	6	104351361	170904973	1	1
N2	7	44935	7880597	1	1
N2	7	7882474	7903077	2	1
N2	7	7905999	82505223	1	1
N2	7	82506874	85573134	2	1
N2	7	85573660	132503145	1	1
N2	7	132505658	132620364	2	1
N2	7	132624847	143754959	1	1
N2	7	143759730	143805413	2	1
N2	7	143810759	159120996	1	1
N2	8	46246	70146075	1	1
N2	8	70154118	70206163	2	1
N2	8	70208823	146293414	1	1
N2	9	46587	38250023	1	1
N2	9	38250849	38335475	2	1
N2	9	38335752	141095050	1	1
N2	10	111955	94618925	1	1
N2	10	94619980	94647888	2	1
N2	10	94648958	123541550	1	1
N2	10	123541866	123586244	2	1
N2	10	123587732	135447971	1	1
N2	11	193788	134942926	1	1
N2	12	191619	77964225	1	1
N2	12	77968161	77985976	2	1
N2	12	77986460	133777645	1	1
N2	13	18597296	44388576	1	1
N2	13	44390262	44431660	2	1
N2	13	44433630	115103529	1	1
N2	14	19020808	107281980	1	1
N2	15	10760388	10760388	2	0
N2	15	19468182	102398631	1	1
N2	16	86671	90149922	1	1
N2	17	12344	81051007	1	1
N2	18	82931	30729814	1	1
N2	18	30755662	30991517	2	1
N2	18	30991717	78015180	1	1
N2	18	99673307	99673307	2	0
N2	19	233753	63638015	1	1
N2	19	84717203	84717203	1	0
N2	19	98772417	98772417	2	0
N2	20	39707	62912463	1	1
N2	20	73796499	73796499	3	0
N2	21	10761587	48090629	1	1
N2	22	15544773	57728345	1	1
N3	1	565374	97869853	1	1
N3	1	97870258	97971440	2	1
N3	1	97972686	189428501	1	1
N3	1	189435354	189623964	2	1
N3	1	189627183	249208153	1	1
N3	2	18674	207594276	1	1
N3	2	207599165	207611230	2	1
N3	2	207611257	234806093	1	1
N3	2	234809956	234829900	2	1
N3	2	234833457	243044147	1	1
N3	3	61495	198159313	1	1
N3	4	71566	115726016	1	1
N3	4	115739428	118039670	2	1
N3	4	118039852	184583230	1	1
N3	4	184584072	184610208	2	1
N3	4	184611799	191176659	1	1
N3	5	38139	180693127	1	1
N3	6	100815	10032432	1	1
N3	6	10033355	10057286	2	1
N3	6	10058151	102186824	1	1
N3	6	102195739	104347952	2	1
N3	6	104351361	170904973	1	1
N3	7	44935	7875445	1	1
N3	7	7876466	7903077	2	1
N3	7	7905999	72057596	1	1
N3	7	72067121	72305671	2	1
N3	7	72529690	82505223	1	1
N3	7	82506874	85558378	2	1
N3	7	85558996	132522698	1	1
N3	7	132523462	132620364	2	1
N3	7	132624847	143754959	1	1
N3	7	143759730	143814900	2	1
N3	7	143820444	159120996	1	1
N3	8	46246	70146075	1	1
N3	8	70154118	70206163	2	1
N3	8	70208823	146293414	1	1
N3	9	46587	141095050	1	1
N3	10	111955	94618925	1	1
N3	10	94619980	94647888	2	1
N3	10	94648958	135447971	1	1
N3	11	193788	74042241	1	1
N3	11	74042787	74097466	2	1
N3	11	74099892	134942926	1	1
N3	12	191619	133777645	1	1
N3	13	18597296	44388576	1	1
N3	13	44390262	44424210	2	1
N3	13	44431660	115103529	1	1
N3	14	19020808	26338283	1	1
N3	14	26341293	26355494	2	1
N3	14	26364940	107281980	1	1
N3	15	10760388	10760388	2	0
N3	15	19468182	102398631	1	1
N3	16	86671	63924191	1	1
N3	16	63929104	63972500	2	1
N3	16	63982935	90149922	1	1
N3	17	12344	81051007	1	1
N3	18	82931	30778086	1	1
N3	18	30783224	30869982	2	2
N3	18	30894482	78015180	1	1
N3	18	99673307	99673307	1	0
N3	19	233753	63638015	1	1
N3	19	84717203	84717203	1	0
N3	19	98772417	98772417	2	0
N3	20	39707	62912463	1	1
N3	20	73796499	73796499	3	0
N3	21	10761587	48090629	1	1
N3	22	15544773	35237366	1	1
N3	22	35238768	35260935	2	1
N3	22	35262039	57728345	1	1
N4	1	565374	249208153	1	1
N4	2	18674	14303716	1	1
N4	2	14306016	14316914	2	1
N4	2	14317807	234803552	1	1
N4	2	234804250	234829900	2	1
N4	2	234833457	243044147	1	1
N4	3	61495	29375497	1	1
N4	3	29375762	29390775	2	1
N4	3	29390872	198159313	1	1
N4	4	71566	115867213	1	1
N4	4	115876042	118039670	2	1
N4	4	118039852	184579840	1	1
N4	4	184581628	184609373	2	1
N4	4	184609457	191176659	1	1
N4	5	38139	8672942	1	1
N4	5	8676369	8776082	2	1
N4	5	8777256	180693127	1	1
N4	6	100815	170904973	1	1
N4	7	44935	72057596	1	1
N4	7	72067121	72305671	2	1
N4	7	72529690	143754959	1	1
N4	7	143759730	143805413	2	1
N4	7	143810759	145210994	1	1
N4	7	145215708	145380791	2	1
N4	7	145382259	159120996	1	1
N4	8	46246	70146075	1	1
N4	8	70154118	70206163	2	1
N4	8	70208823	146293414	1	1
N4	9	46587	105034300	1	1
N4	9	105034731	105502498	2	1
N4	9	105502882	108223786	1	1
N4	9	108224424	108324930	2	1
N4	9	108336147	141095050	1	1
N4	10	111955	94618925	1	1
N4	10	94619980	94647888	2	1
N4	10	94648958	135447971	1	1
N4	11	193788	134942926	1	1
N4	12	191619	133777645	1	1
N4	13	18597296	44388576	1	1
N4	13	44390262	44424210	2	1
N4	13	44431660	115103529	1	1
N4	14	19020808	26338283	1	1
N4	14	26341293	26355494	2	1
N4	14	26364940	36666535	1	1
N4	14	36669321	36684151	2	1
N4	14	36686869	107281980	1	1
N4	15	10760388	10760388	2	0
N4	15	19468182	102398631	1	1
N4	16	86671	69676086	1	1
N4	16	69678835	69737908	2	1
N4	16	69743760	90149922	1	1
N4	17	12344	81051007	1	1
N4	18	82931	30729814	1	1
N4	18	30755662	30869982	2	1
N4	18	30894482	78015180	1	1
N4	18	99673307	99673307	2	0
N4	19	233753	63638015	1	1
N4	19	84717203	84717203	1	0
N4	19	98772417	98772417	2	0
N4	20	39707	62912463	1	1
N4	20	73796499	73796499	3	0
N4	21	10761587	33050785	1	1
N4	21	33051815	33124238	2	1
N4	21	33134159	48090629	1	1
N4	22	15544773	57728345	1	1
N5	1	565374	249208153	1	1
N5	2	18674	14303716	1	1
N5	2	14306016	14316914	2	1
N5	2	14317807	207594276	1	1
N5	2	207599165	207611230	2	1
N5	2	207611257	234806093	1	1
N5	2	234809956	234829900	2	1
N5	2	234833457	243044147	1	1
N5	3	61495	8675778	1	1
N5	3	8676945	8685801	2	1
N5	3	8685908	198159313	1	1
N5	4	71566	184581628	1	1
N5	4	184581693	184609373	2	1
N5	4	184609457	191176659	1	1
N5	5	38139	8073378	1	1
N5	5	8073720	8133694	2	1
N5	5	8133997	8672942	1	1
N5	5	8676369	8743580	2	1
N5	5	8744557	164222067	1	1
N5	5	164230135	164278706	2	1
N5	5	164278800	180693127	1	1
N5	6	100815	32312796	1	1
N5	6	32313136	32315173	2	1
N5	6	32315216	170904973	1	1
N5	7	44935	72057596	1	1
N5	7	72067121	72305671	2	1
N5	7	72529690	158524830	1	1
N5	7	158525086	158526880	2	1
N5	7	158527605	159120996	1	1
N5	8	46246	70146075	1	1
N5	8	70154118	70206163	2	1
N5	8	70208823	146293414	1	1
N5	9	46587	38257360	1	1
N5	9	38258023	38309332	2	1
N5	9	38309523	84185097	1	1
N5	9	84185365	84191140	2	1
N5	9	84191267	141095050	1	1
N5	10	111955	4566950	1	1
N5	10	4567090	4594032	2	1
N5	10	4596608	93847722	1	1
N5	10	93850375	93919120	2	1
N5	10	93930279	94618925	1	1
N5	10	94619980	94647888	2	1
N5	10	94648958	135447971	1	1
N5	11	193788	134942926	1	1
N5	12	191619	77964225	1	1
N5	12	77968161	77985976	2	1
N5	12	77986460	133777645	1	1
N5	13	18597296	44388576	1	1
N5	13	44390262	44431660	2	1
N5	13	44433630	57803238	1	1
N5	13	57811223	58248789	2	1
N5	13	58251987	115103529	1	1
N5	14	19020808	26338283	1	1
N5	14	26341293	26355494	2	1
N5	14	26364940	107281980	1	1
N5	15	10760388	10760388	2	0
N5	15	19468182	102398631	1	1
N5	16	86671	90149922	1	1
N5	17	12344	81051007	1	1
N5	18	82931	30778086	1	1
N5	18	30783224	30869982	2	2
N5	18	30894482	78015180	1	1
N5	18	99673307	99673307	1	0
N5	19	233753	52506985	1	1
N5	19	52508049	52551498	2	1
N5	19	52552021	63638015	1	1
N5	19	84717203	84717203	1	0
N5	19	98772417	98772417	2	0
N5	20	39707	62912463	1	1
N5	20	73796499	73796499	3	0
N5	21	10761587	48090629	1	1
N5	22	15544773	57728345	1	1
T1	1	565374	21875916	3	1
T1	1	21876492	22207874	4	1
T1	1	22212125	35387315	3	1
T1	1	35391910	35899006	4	1
T1	1	35900615	49416462	3	1
T1	1	49419688	53336565	4	1
T1	1	53339245	53813961	3	1
T1	1	53813973	53824168	7	1
T1	1	53824428	57103965	3	1
T1	1	57107256	57238019	5	1
T1	1	57241234	61554627	3	1
T1	1	61558197	62496799	4	1
T1	1	62498825	62829076	3	1
T1	1	62833738	63248396	5	1
T1	1	63250266	94454018	4	1
T1	1	94455420	95598593	3	1
T1	1	95611650	97869853	4	1
T1	1	97870258	97876372	8	2
T1	1	97876523	100401893	4	1
T1	1	100403265	101932014	3	1
T1	1	101933336	107704952	4	1
T1	1	107706141	117664046	3	1
T1	1	117668057	119763540	4	1
T1	1	119765589	121350213	3	1
T1	1	143272542	150595537	2	1
T1	1	150596411	150909674	4	1
T1	1	150915361	178481750	2	1
T1	1	178491966	180849081	3	1
T1	1	180849494	249208153	2	1
T1	2	18674	44712929	2	1
T1	2	44726639	44871822	3	1
T1	2	44871874	142031831	2	1
T1	2	142032671	142188957	1	0
T1	2	142190414	201289648	2	1
T1	2	201297174	202173812	3	1
T1	2	202196063	243044147	2	1
T1	3	61495	198159313	2	1
T1	4	71566	16625267	2	0
T1	4	16637714	16837966	0	0
T1	4	16839420	31203231	2	0
T1	4	31207007	31220728	4	0
T1	4	31228603	156038542	2	0
T1	4	156039258	156130948	4	0
T1	4	156131004	184579840	2	0
T1	4	184581628	184609373	3	0
T1	4	184609457	191176659	2	0
T1	5	38139	2452032	2	1
T1	5	2452204	7048314	2	2
T1	5	7053506	8776082	3	2
T1	5	8777256	17820745	2	2
T1	5	17821403	31317494	3	2
T1	5	31317952	35358663	2	2
T1	5	35359054	36574931	3	1
T1	5	36575021	43690964	2	2
T1	5	43704556	52275103	3	2
T1	5	52275153	83224173	2	2
T1	5	83224184	84451892	3	2
T1	5	84454992	94360291	2	2
T1	5	94363349	97050542	2	1
T1	5	97050612	125770833	2	2
T1	5	125773331	126628098	2	1
T1	5	126629170	131319036	2	2
T1	5	131322494	143115696	2	1
T1	5	143126066	148199242	2	2
T1	5	148199267	160593748	2	1
T1	5	160604424	167269615	2	2
T1	5	167269875	180693127	2	1
T1	6	100815	8773710	2	1
T1	6	8776747	10109851	2	2
T1	6	10111700	17164054	2	1
T1	6	17172086	24651604	2	2
T1	6	24653273	32213210	2	1
T1	6	32213638	32277479	2	2
T1	6	32277934	32306970	2	1
T1	6	32307137	32401845	2	2
T1	6	32402440	32428772	2	1
T1	6	32428804	32431833	3	2
T1	6	32432233	32653283	2	1
T1	6	32653385	32680070	2	2
T1	6	32680149	33099129	2	1
T1	6	33099151	33124918	2	2
T1	6	33124929	36361176	2	1
T1	6	36362441	36557580	2	2
T1	6	36558964	38247720	2	1
T1	6	38248195	38650841	2	2
T1	6	38654488	44797271	2	1
T1	6	44798701	45529755	2	2
T1	6	45529977	47971550	2	1
T1	6	47981365	65765963	2	2
T1	6	65767393	82201382	2	1
T1	6	82214369	82804564	3	1
T1	6	82805292	107091220	2	1
T1	6	107098989	107176188	2	2
T1	6	107177473	134144335	2	1
T1	6	134151297	134477654	3	1
T1	6	134481965	148610348	2	1
T1	6	148613771	148707493	3	1
T1	6	148708165	153881380	2	1
T1	6	153882337	154005877	3	1
T1	6	154011024	170904973	2	1
T1	7	44935	1410607	2	1
T1	7	1414403	1778741	2	2
T1	7	1781299	8786057	2	1
T1	7	8787772	21286643	3	1
T1	7	21287199	48587910	2	1
T1	7	48590202	48652671	3	1
T1	7	48657541	53706549	2	1
T1	7	53707699	53907084	3	1
T1	7	53908364	77771770	2	1
T1	7	77773050	86715547	3	1
T1	7	86716102	99808151	2	1
T1	7	99809835	100309544	3	1
T1	7	100313768	102633979	2	1
T1	7	102641383	103734021	3	1
T1	7	103744929	108747927	2	1
T1	7	108749581	126153376	3	1
T1	7	126154236	129694738	2	1
T1	7	129698762	129927778	2	2
T1	7	129931258	145193259	2	1
T1	7	145193978	147522124	3	1
T1	7	147526360	159120996	2	1
T1	8	46246	65907742	1	0
T1	8	65918785	70146075	3	0
T1	8	70154118	70206163	5	0
T1	8	70208823	146293414	3	0
T1	9	46587	7604637	2	1
T1	9	7607425	14836363	2	2
T1	9	14838860	16490990	2	1
T1	9	16491852	23342278	2	2
T1	9	23343639	23677964	2	1
T1	9	23681361	32241528	2	2
T1	9	32246514	38250849	2	1
T1	9	38250950	38312365	3	2
T1	9	38312755	48622205	2	1
T1	9	58808310	60674415	3	0
T1	9	66456196	73600430	3	0
T1	9	73602628	89874518	4	0
T1	9	89874893	103485819	3	0
T1	9	103486169	105026497	4	0
T1	9	105026764	105502498	5	0
T1	9	105502882	107577845	4	0
T1	9	107578103	107954622	3	0
T1	9	107956549	108398678	4	0
T1	9	108399825	112731195	3	0
T1	9	112732288	115788728	4	0
T1	9	115789373	117699850	3	0
T1	9	117700710	118913745	4	0
T1	9	118916193	120413192	3	0
T1	9	120413739	121995300	4	0
T1	9	121996466	125397012	3	0
T1	9	125398582	125436478	4	0
T1	9	125437725	129552311	3	0
T1	9	129552881	130110411	4	0
T1	9	130112231	141095050	3	0
T1	10	111955	61469136	2	1
T1	10	61475827	63950292	2	2
T1	10	63950953	64024648	3	2
T1	10	64026725	65791943	2	2
T1	10	65793994	66824366	2	1
T1	10	66827630	69986642	2	2
T1	10	69987644	74182400	2	1
T1	10	74183251	78688976	2	2
T1	10	78692870	82701513	2	1
T1	10	82702830	85509615	2	2
T1	10	85509861	90964145	2	1
T1	10	90964502	94618925	2	0
T1	10	94619980	94647888	3	0
T1	10	94648958	95606207	2	0
T1	10	95640551	97040743	2	2
T1	10	97040975	98443074	2	1
T1	10	98443405	98762051	2	2
T1	10	98766221	99257815	3	1
T1	10	99259977	105388286	2	0
T1	10	105388691	105785913	3	0
T1	10	105788862	135447971	2	0
T1	11	193788	7659293	2	0
T1	11	7660022	8437827	3	0
T1	11	8442054	50717410	2	0
T1	11	50950526	74036144	2	1
T1	11	74042241	74168411	2	2
T1	11	74170978	79065101	2	1
T1	11	79065320	107067987	2	2
T1	11	107072698	134942926	2	1
T1	12	191619	772673	2	1
T1	12	772928	1537342	2	2
T1	12	1543590	7318633	2	1
T1	12	7320085	11787989	2	2
T1	12	11791029	13854256	2	1
T1	12	13854274	24456262	2	2
T1	12	24456346	32442253	2	1
T1	12	32446657	47715453	2	2
T1	12	47718183	59079816	2	1
T1	12	59080855	70748229	2	2
T1	12	70757341	70825242	3	2
T1	12	70828793	86275743	2	2
T1	12	86276347	87640519	3	2
T1	12	87644205	92248851	2	2
T1	12	92257133	109781415	2	1
T1	12	109781567	109851899	2	2
T1	12	109853462	133777645	2	1
T1	13	18597296	31479640	3	0
T1	13	31484608	31987504	4	0
T1	13	31988243	35644952	3	0
T1	13	35668840	36080730	4	0
T1	13	36080903	44388576	3	0
T1	13	44390262	44424210	5	0
T1	13	44431660	66156618	3	0
T1	13	66159056	66462309	0	0
T1	13	66465901	70090874	4	0
T1	13	70091195	72540770	6	0
T1	13	72545858	93746969	5	0
T1	13	93747442	101934862	4	0
T1	13	101936021	110126217	5	0
T1	13	110126334	115103529	4	0
T1	14	19020808	20528207	2	2
T1	14	20528321	25466465	2	1
T1	14	25467842	25556501	2	2
T1	14	25559823	25795870	2	1
T1	14	25814078	26338283	2	2
T1	14	26341293	26355494	3	3
T1	14	26364940	30080936	2	2
T1	14	30091899	32636261	2	1
T1	14	32638784	33764512	2	2
T1	14	33768604	33877000	2	1
T1	14	33881216	34022139	2	2
T1	14	34022833	36666535	2	1
T1	14	36669321	36684151	3	1
T1	14	36686869	48704635	2	1
T1	14	48710261	56147696	2	2
T1	14	56150151	56344999	2	1
T1	14	56345118	64381040	2	2
T1	14	64389502	79247627	2	1
T1	14	79248550	81778644	2	2
T1	14	81786278	81932407	3	2
T1	14	81933447	86769104	2	2
T1	14	86769603	86986592	2	1
T1	14	86988729	87082586	3	2
T1	14	87084798	90379260	2	1
T1	14	90381587	90399568	3	1
T1	14	90405418	97268547	2	1
T1	14	97272382	99147232	2	2
T1	14	99147782	104222892	2	1
T1	14	104241141	104384035	3	2
T1	14	104394440	107281980	2	1
T1	15	10760388	10760388	3	0
T1	15	19468182	22784483	2	1
T1	15	22787103	22894120	3	1
T1	15	22895517	25595812	2	1
T1	15	25599037	25652326	3	2
T1	15	25654749	102398631	2	1
T1	16	86671	2934317	2	1
T1	16	2935345	3012331	3	1
T1	16	3018635	63924191	2	1
T1	16	63929104	63972500	3	2
T1	16	63982935	74218963	2	1
T1	16	74225324	74595502	3	1
T1	16	74595649	90149922	2	1
T1	17	12344	7226957	3	0
T1	17	7233788	7572173	4	0
T1	17	7572314	7984786	3	0
T1	17	7986777	11840528	2	1
T1	17	11843782	16029776	2	2
T1	17	16032006	38737698	2	1
T1	17	38747318	38951494	2	2
T1	17	38951738	50399144	2	1
T1	17	50405996	52353106	2	2
T1	17	52355510	61323412	2	1
T1	17	61341314	61850301	3	1
T1	17	61855316	63673689	2	1
T1	17	63674713	64675899	2	2
T1	17	64681102	68131526	2	1
T1	17	68132363	69367311	2	2
T1	17	69367700	69448392	3	2
T1	17	69453692	81051007	2	1
T1	18	82931	24370599	2	2
T1	18	24370868	28740714	3	2
T1	18	28741701	30778086	2	2
T1	18	30783224	31009751	4	3
T1	18	31011926	35558656	2	2
T1	18	35562926	41653101	3	2
T1	18	41666933	62142018	2	2
T1	18	62142789	67251918	3	2
T1	18	67252774	68636985	2	2
T1	18	68639949	70165505	3	2
T1	18	70166534	78015180	2	2
T1	18	99673307	99673307	3	0
T1	19	233753	2744953	2	1
T1	19	2746519	2760716	3	2
T1	19	2760878	16089615	2	1
T1	19	16095454	16184368	3	1
T1	19	16185110	19813019	2	1
T1	19	19817749	22671000	2	2
T1	19	22675418	23000745	2	1
T1	19	23007349	23597452	2	2
T1	19	23607870	36813497	2	1
T1	19	36825458	37693542	3	2
T1	19	37702339	44348919	2	1
T1	19	44350718	44871027	2	2
T1	19	44874369	52506985	2	1
T1	19	52508049	52551498	3	2
T1	19	52552021	63638015	2	1
T1	19	84717203	84717203	2	0
T1	19	98772417	98772417	3	0
T1	20	39707	6903225	3	1
T1	20	6905861	16074195	3	2
T1	20	16074210	35379741	3	1
T1	20	35437405	50548297	2	1
T1	20	50550456	51462357	2	2
T1	20	51463827	52736600	2	1
T1	20	52737336	54611746	2	2
T1	20	54616061	62367377	2	1
T1	20	62373707	62473704	3	1
T1	20	62476559	62912463	2	1
T1	20	73796499	73796499	6	0
T1	21	10761587	18830848	2	2
T1	21	18832365	18903854	2	1
T1	21	18904792	26699228	2	2
T1	21	26706356	27818662	2	1
T1	21	27824285	32526042	2	2
T1	21	32526525	41523993	2	1
T1	21	41524057	41764736	2	2
T1	21	41769924	48090629	2	1
T1	22	15544773	29475583	2	1
T1	22	29479090	29485794	3	1
T1	22	29489480	51211392	2	1
T1	22	57728345	57728345	2	1
T2	1	565374	21875916	3	1
T2	1	21876492	22230207	4	1
T2	1	22231446	35387315	3	1
T2	1	35391910	36549157	4	1
T2	1	36550658	53813961	3	1
T2	1	53813973	53824168	6	2
T2	1	53824428	57103965	3	1
T2	1	57107256	57229256	4	1
T2	1	57231991	59181597	3	1
T2	1	59186340	59443050	4	1
T2	1	59443353	61554627	3	1
T2	1	61558197	62496799	4	1
T2	1	62498825	69909801	3	1
T2	1	69911026	83395322	4	1
T2	1	83403767	95598593	3	1
T2	1	95611650	97869853	4	1
T2	1	97870258	97912056	5	1
T2	1	97912335	100401893	4	1
T2	1	100403265	101932014	3	1
T2	1	101933336	107714954	4	1
T2	1	107716642	121350213	3	1
T2	1	143272542	150595537	2	1
T2	1	150596411	150909674	3	1
T2	1	150915361	178478792	2	1
T2	1	178481750	181018282	3	1
T2	1	181018799	189546726	2	1
T2	1	189548619	189623964	3	2
T2	1	189627183	195155161	2	1
T2	1	195155293	195989351	3	1
T2	1	195996544	199947635	2	1
T2	1	199953071	200285437	2	2
T2	1	200285880	249208153	2	1
T2	2	18674	20855176	2	1
T2	2	20855911	21239918	3	1
T2	2	21240364	44735438	2	1
T2	2	44738763	44871874	3	1
T2	2	44873448	142025228	2	1
T2	2	142026333	142184803	1	0
T2	2	142188957	177536629	2	1
T2	2	177542723	178542769	2	2
T2	2	178544095	187586347	2	1
T2	2	187588056	188087887	3	1
T2	2	188103476	201289648	2	1
T2	2	201297174	202173812	3	1
T2	2	202196063	234775675	2	1
T2	2	234776751	234844945	3	1
T2	2	234848903	243044147	2	1
T2	3	61495	4720224	2	2
T2	3	4720566	5731142	2	1
T2	3	5733933	9074843	2	2
T2	3	9074865	15173478	2	1
T2	3	15178840	15194845	3	2
T2	3	15194949	22623604	2	2
T2	3	22624379	23811437	2	1
T2	3	23812017	36298225	2	2
T2	3	36298453	39901024	2	1
T2	3	39902601	41941473	2	2
T2	3	41942255	51755441	2	1
T2	3	51768769	52291078	3	2
T2	3	52325051	71820530	2	2
T2	3	71821490	71836741	3	2
T2	3	71836790	73434086	2	1
T2	3	73435210	192779107	2	2
T2	3	192779445	198159313	2	1
T2	4	71566	16625267	2	0
T2	4	16637714	16837966	0	0
T2	4	16839420	58480567	2	0
T2	4	58481417	66599449	3	0
T2	4	66599660	91823910	2	0
T2	4	91825652	96728233	3	0
T2	4	96728284	115823991	2	0
T2	4	115829615	119299078	3	0
T2	4	119301376	125486359	2	0
T2	4	125489955	126730537	3	0
T2	4	126734051	131062875	2	0
T2	4	131063868	138235686	3	0
T2	4	138238306	164436103	2	0
T2	4	164444285	165173550	3	0
T2	4	165202419	168273723	2	0
T2	4	168280328	168353430	3	0
T2	4	168362952	180068417	2	0
T2	4	180069570	181704448	3	0
T2	4	181707386	182081721	1	0
T2	4	182084906	184583230	2	0
T2	4	184584072	184610208	3	0
T2	4	184611799	191176659	2	0
T2	5	38139	7048314	2	2
T2	5	7053506	8073378	3	2
T2	5	8073720	8133694	4	3
T2	5	8133997	8672942	3	2
T2	5	8676369	8753733	4	3
T2	5	8764470	17820745	2	2
T2	5	17821403	31601976	3	2
T2	5	31602210	31809645	2	1
T2	5	31810665	43690964	2	2
T2	5	43704556	52284386	3	2
T2	5	52287835	83224173	2	2
T2	5	83224184	94359196	3	2
T2	5	94360291	97079218	2	2
T2	5	97081520	107489384	3	2
T2	5	107489929	119247183	2	2
T2	5	119253621	121644052	3	2
T2	5	121651149	126628098	2	2
T2	5	126629170	131316164	3	2
T2	5	131319036	160537180	2	2
T2	5	160537832	167136453	3	2
T2	5	167136829	180693127	2	2
T2	6	100815	10184724	2	2
T2	6	10186253	17164054	2	1
T2	6	17172086	22593877	2	2
T2	6	22597820	22725908	3	2
T2	6	22728788	30510992	2	2
T2	6	30512163	32213210	2	1
T2	6	32213638	32277479	2	2
T2	6	32277934	32306970	2	1
T2	6	32307137	32401845	2	2
T2	6	32402440	32428715	2	1
T2	6	32428772	32431833	3	2
T2	6	32432233	32682443	2	2
T2	6	32682443	36361176	2	1
T2	6	36362441	36557580	2	2
T2	6	36558964	42677167	2	1
T2	6	42677753	43037987	2	2
T2	6	43045462	44797271	2	1
T2	6	44798701	82201382	2	2
T2	6	82214369	82804564	3	2
T2	6	82805292	134131421	2	2
T2	6	134132238	134493947	3	2
T2	6	134499854	140780824	2	2
T2	6	140801497	142024307	3	2
T2	6	142024340	148610348	2	2
T2	6	148613771	148707493	3	2
T2	6	148708165	165005155	2	2
T2	6	165015261	165208598	2	1
T2	6	165209942	166685892	2	2
T2	6	166689178	168163973	2	1
T2	6	168172926	170904973	2	2
T2	7	44935	1414403	2	1
T2	7	1422013	1778741	3	2
T2	7	1781299	5772551	2	1
T2	7	5785086	53706549	2	2
T2	7	53707699	53907084	3	2
T2	7	53908364	64267756	2	2
T2	7	64274137	72057596	2	1
T2	7	72067121	72305671	3	2
T2	7	72529690	77771770	2	1
T2	7	77773050	82505223	2	2
T2	7	82506874	86716102	3	2
T2	7	86719524	97490928	2	2
T2	7	97494722	102633979	2	1
T2	7	102641383	126429517	2	2
T2	7	126437081	129678169	2	1
T2	7	129694738	129927778	3	2
T2	7	129931258	132489250	2	1
T2	7	132495299	132620364	3	2
T2	7	132624847	137241511	2	2
T2	7	137246531	143754959	2	1
T2	7	143759730	143805413	3	3
T2	7	143810759	145193259	2	2
T2	7	145193978	145286533	2	1
T2	7	145287729	147612852	2	2
T2	7	147613495	158524651	2	1
T2	7	158524763	158526495	3	2
T2	7	158526661	159120996	2	1
T2	8	46246	65907742	1	0
T2	8	65918785	70146075	3	0
T2	8	70154118	70206163	5	0
T2	8	70208823	104502720	3	0
T2	8	104526272	105187321	4	0
T2	8	105197239	111051403	3	0
T2	8	111055485	114897900	4	0
T2	8	114904731	146293414	3	0
T2	9	46587	7604410	2	1
T2	9	7604637	23342278	2	2
T2	9	23343639	23664696	2	1
T2	9	23665940	32239645	2	2
T2	9	32241528	38250849	2	1
T2	9	38250950	38316331	3	2
T2	9	38318134	48622205	2	1
T2	9	58808310	60674415	3	0
T2	9	66456196	89874518	4	0
T2	9	89874893	103494116	3	0
T2	9	103495396	105034300	4	0
T2	9	105034731	105502498	5	0
T2	9	105502882	109618474	4	0
T2	9	109622123	113088140	3	0
T2	9	113089377	115794588	4	0
T2	9	115794614	117699850	3	0
T2	9	117700710	118913745	4	0
T2	9	118916193	120413192	3	0
T2	9	120413739	121995300	4	0
T2	9	121996466	125316350	3	0
T2	9	125316850	125799927	4	0
T2	9	125800014	129624304	3	0
T2	9	129625226	130110411	4	0
T2	9	130112231	141095050	3	0
T2	10	111955	28540638	1	1
T2	10	28552168	33198911	3	1
T2	10	33209266	33261418	2	1
T2	10	33264180	61006410	3	1
T2	10	61007534	63950953	3	2
T2	10	63952639	64007604	4	3
T2	10	64014095	66141217	3	2
T2	10	66143268	66982356	3	1
T2	10	66984552	69989788	3	2
T2	10	69991853	82701513	2	2
T2	10	82702830	85509615	3	2
T2	10	85509861	90964145	2	2
T2	10	90964502	95641536	3	0
T2	10	95653401	96564378	3	2
T2	10	96566889	99256557	2	2
T2	10	99257815	105388286	3	0
T2	10	105388691	105785913	4	0
T2	10	105788862	135447971	3	0
T2	11	193788	7660022	2	0
T2	11	7663726	8442054	3	0
T2	11	8453594	15301137	2	0
T2	11	15301762	16504966	3	0
T2	11	16506090	50717410	2	0
T2	11	50950526	60215624	2	2
T2	11	60216445	74042241	2	1
T2	11	74042787	74168411	3	2
T2	11	74170978	79124344	2	1
T2	11	79125082	107064783	2	2
T2	11	107065073	122013169	2	1
T2	11	122014110	122024112	3	3
T2	11	122030190	134942926	2	1
T2	12	191619	1213175	2	1
T2	12	1213177	1380788	2	2
T2	12	1391407	7313760	2	1
T2	12	7318633	11319836	2	2
T2	12	11325804	14162635	2	1
T2	12	14167216	26242894	2	2
T2	12	26243529	26345630	3	2
T2	12	26347002	47715134	2	2
T2	12	47715378	51041443	2	1
T2	12	51053515	51439395	2	2
T2	12	51441751	52577411	2	1
T2	12	52577485	52931812	3	1
T2	12	52932230	59079816	2	1
T2	12	59080855	86275743	2	2
T2	12	86276347	87822724	3	2
T2	12	87825390	92655437	2	2
T2	12	92658523	96673764	2	1
T2	12	96683173	104031411	2	2
T2	12	104032074	133777645	2	1
T2	13	18597296	21698120	4	0
T2	13	21699445	23328887	5	0
T2	13	23329181	24548843	6	0
T2	13	24552355	26667783	5	0
T2	13	26670374	29297759	3	0
T2	13	29301608	31492155	2	0
T2	13	31494941	31987504	3	0
T2	13	31988243	35496751	2	0
T2	13	35498841	36099721	3	0
T2	13	36103257	66156618	2	0
T2	13	66159056	66462309	0	0
T2	13	66465901	66998578	4	0
T2	13	67003787	69311228	6	0
T2	13	69315335	69389373	9	0
T2	13	69395234	73672282	7	0
T2	13	73675636	76544068	6	0
T2	13	76545167	77161827	7	0
T2	13	77162417	80008957	6	0
T2	13	80016718	88658315	4	0
T2	13	88679966	91516976	7	0
T2	13	91520026	91974565	5	0
T2	13	91974740	95674640	7	0
T2	13	95675989	101040056	6	0
T2	13	101043671	101934862	5	0
T2	13	101936021	103234623	7	0
T2	13	103236281	106449122	6	0
T2	13	106451587	107385731	5	0
T2	13	107386291	110126217	7	0
T2	13	110126334	110879554	6	0
T2	13	110881085	112606790	5	0
T2	13	112608652	112750961	6	0
T2	13	112756034	113329401	3	0
T2	13	113333684	115103529	5	0
T2	14	19020808	24991197	2	1
T2	14	24992045	26338283	2	2
T2	14	26341293	26355494	3	3
T2	14	26364940	33597135	2	2
T2	14	33597581	33822708	3	2
T2	14	33823410	36666535	2	2
T2	14	36669321	36684151	3	2
T2	14	36686869	54416602	2	2
T2	14	54417522	55343879	2	1
T2	14	55348118	65109326	2	2
T2	14	65119676	77362901	2	1
T2	14	77370912	77649884	3	1
T2	14	77650559	81778644	2	2
T2	14	81786278	81932407	3	2
T2	14	81933447	91691471	2	2
T2	14	91693827	97268547	2	1
T2	14	97272382	99147232	2	2
T2	14	99147782	104222892	2	1
T2	14	104241141	104381687	3	2
T2	14	104382501	107281980	2	1
T2	15	10760388	10760388	3	0
T2	15	19468182	22894120	3	1
T2	15	22895517	25595812	2	1
T2	15	25599037	25652326	3	2
T2	15	25654749	102398631	2	1
T2	16	86671	2900436	2	1
T2	16	2902431	3012331	3	1
T2	16	3018635	63924191	2	1
T2	16	63929104	63972500	3	2
T2	16	63982935	69238164	2	1
T2	16	69267209	69666939	3	1
T2	16	69667073	69737908	4	1
T2	16	69743760	74218963	2	1
T2	16	74225324	74595502	3	1
T2	16	74595649	90149922	2	1
T2	17	12344	7016080	3	0
T2	17	7016239	7615069	4	0
T2	17	7616346	7984786	3	0
T2	17	7986777	11840528	2	1
T2	17	11843782	16143367	2	2
T2	17	16147821	38387518	2	1
T2	17	38388191	39472842	2	2
T2	17	39474746	50571227	2	1
T2	17	50579289	52353106	2	2
T2	17	52355510	61315272	2	1
T2	17	61323412	61850301	3	2
T2	17	61855316	63475406	2	1
T2	17	63476044	64508693	2	2
T2	17	64513878	64666623	3	2
T2	17	64670474	69367311	2	2
T2	17	69367700	69448392	3	2
T2	17	69453692	81051007	2	1
T2	18	82931	30778086	2	2
T2	18	30783224	31026538	3	3
T2	18	31033896	41759160	2	2
T2	18	41762591	49624698	2	1
T2	18	49629625	50357795	2	2
T2	18	50359109	50487188	3	2
T2	18	50493272	54693531	2	2
T2	18	54694151	57599896	2	1
T2	18	57600966	62147141	2	2
T2	18	62156264	65597922	3	2
T2	18	65607426	78015180	2	2
T2	18	99673307	99673307	3	0
T2	19	233753	2746519	2	2
T2	19	2753270	2763489	3	2
T2	19	2771641	6940409	2	1
T2	19	6943410	6995192	3	2
T2	19	6995961	16089615	2	2
T2	19	16095454	16184368	3	1
T2	19	16185110	35643940	2	2
T2	19	35644855	36813497	3	1
T2	19	36825458	37693542	4	2
T2	19	37702339	44947184	2	2
T2	19	44949728	52506985	2	1
T2	19	52508049	52551498	4	2
T2	19	52552021	63638015	2	2
T2	19	84717203	84717203	2	0
T2	19	98772417	98772417	3	0
T2	20	39707	6089797	3	1
T2	20	6091175	7286974	3	2
T2	20	7288480	7348473	5	2
T2	20	7364753	20115333	3	2
T2	20	20122598	35379741	3	1
T2	20	35437405	48414957	2	1
T2	20	48419299	49023335	2	2
T2	20	49028687	52838271	2	1
T2	20	52843799	54611746	2	2
T2	20	54616061	62367377	2	1
T2	20	62373707	62463918	3	1
T2	20	62470104	62912463	2	1
T2	20	73796499	73796499	5	0
T2	21	10761587	26694451	2	2
T2	21	26697304	27834151	2	1
T2	21	27834320	32526915	2	2
T2	21	32527012	41529296	2	1
T2	21	41531207	41764736	2	2
T2	21	41769924	48090629	2	1
T2	22	15544773	51211392	2	1
T2	22	57728345	57728345	2	1
T3	1	565374	17318065	3	1
T3	1	17319287	17393889	4	1
T3	1	17394374	17683526	3	1
T3	1	17687027	18026435	3	2
T3	1	18031533	21877074	3	1
T3	1	21885121	22198190	5	1
T3	1	22199821	35544502	3	1
T3	1	35546991	35739334	5	1
T3	1	35741663	53813961	3	1
T3	1	53813973	53824168	6	1
T3	1	53824428	71398902	3	1
T3	1	71399414	84635494	4	1
T3	1	84658591	96021028	3	1
T3	1	96034482	97869853	4	1
T3	1	97870258	97958108	5	1
T3	1	97959482	100388748	4	1
T3	1	100399757	101932014	3	1
T3	1	101933336	107704952	4	1
T3	1	107706141	121350213	3	1
T3	1	143272542	150543128	2	1
T3	1	150543686	150909674	3	1
T3	1	150915361	178327955	2	1
T3	1	178350980	181717867	3	1
T3	1	181725110	249208153	2	1
T3	2	18674	142025228	2	1
T3	2	142026333	142184803	1	0
T3	2	142188957	142702456	2	1
T3	2	142702491	142797509	2	0
T3	2	142801609	177536629	2	1
T3	2	177542723	178540293	2	2
T3	2	178542769	201289648	2	1
T3	2	201297174	202173812	3	1
T3	2	202196063	243044147	2	1
T3	3	61495	8675539	2	1
T3	3	8675778	8684764	3	2
T3	3	8685801	51735475	2	1
T3	3	51743034	52291078	2	2
T3	3	52325051	198159313	2	1
T3	4	71566	16625267	2	0
T3	4	16637714	16837966	0	0
T3	4	16839420	191176659	2	0
T3	5	38139	7048314	3	2
T3	5	7053506	8060479	4	2
T3	5	8062181	8133694	5	2
T3	5	8133997	8672942	4	2
T3	5	8676369	8776082	5	2
T3	5	8777256	17961096	3	2
T3	5	17971495	29717663	4	2
T3	5	29719184	41220990	3	2
T3	5	41223861	46399093	4	2
T3	5	46400935	125770833	2	2
T3	5	125773331	126626044	2	1
T3	5	126626645	129732849	2	2
T3	5	129740524	143482130	2	1
T3	5	143484405	148199242	2	2
T3	5	148199267	160802427	2	1
T3	5	160812482	167226979	2	2
T3	5	167230303	176728400	2	1
T3	5	176728458	177779566	2	2
T3	5	177779843	180693127	2	1
T3	6	100815	24291203	2	2
T3	6	24292185	30359440	2	1
T3	6	30359606	30368012	2	2
T3	6	30368635	37532727	2	1
T3	6	37534942	38248195	3	2
T3	6	38248228	41336101	2	2
T3	6	41337215	41558658	3	1
T3	6	41562309	42677167	2	2
T3	6	42677753	43045462	3	2
T3	6	43049461	73663745	2	2
T3	6	73664251	75319716	2	1
T3	6	75324453	82201382	2	2
T3	6	82214369	82804564	3	2
T3	6	82805292	134229319	2	2
T3	6	134230701	134493947	3	2
T3	6	134499854	148610348	2	2
T3	6	148613771	148679737	3	2
T3	6	148679852	165005155	2	2
T3	6	165015261	165208598	1	1
T3	6	165209942	167155002	2	2
T3	6	167155074	168163973	2	1
T3	6	168172926	170878425	2	2
T3	6	170878793	170904973	2	1
T3	7	44935	1483403	2	1
T3	7	1488317	1781299	3	2
T3	7	1782432	8786057	2	1
T3	7	8787772	32273107	2	2
T3	7	32274979	33133742	2	1
T3	7	33138757	63843623	2	2
T3	7	63847894	70652076	2	1
T3	7	70655941	70935693	2	2
T3	7	70946807	72057596	2	1
T3	7	72067121	72305671	3	2
T3	7	72529690	77771770	2	1
T3	7	77773050	97868033	2	2
T3	7	97873994	99808151	2	1
T3	7	99809835	100313768	3	2
T3	7	100315517	102358137	2	1
T3	7	102376026	126153376	2	2
T3	7	126154236	129694738	2	1
T3	7	129698762	129921562	3	2
T3	7	129923765	145193259	2	1
T3	7	145193978	145286533	1	1
T3	7	145287729	147513184	2	2
T3	7	147517872	159120996	2	1
T3	8	46246	65898764	1	0
T3	8	65899664	141956904	3	0
T3	8	141958694	142024236	2	0
T3	8	142025150	146171285	3	0
T3	8	146173636	146293414	2	0
T3	9	46587	23353893	2	2
T3	9	23354494	23358448	2	1
T3	9	23359354	23442605	1	1
T3	9	23446580	23479588	2	1
T3	9	23484919	38257360	2	2
T3	9	38258023	38316331	4	2
T3	9	38318134	48622205	2	2
T3	9	58808310	60674415	3	0
T3	9	66456196	92285084	4	0
T3	9	92286254	92497871	5	0
T3	9	92497873	115125172	4	0
T3	9	115125859	117558703	3	0
T3	9	117560265	121995300	4	0
T3	9	121996466	129628576	3	0
T3	9	129629423	130002139	4	0
T3	9	130013113	137592737	3	0
T3	9	137592961	139514080	4	0
T3	9	139521997	141095050	3	0
T3	10	111955	33198911	2	1
T3	10	33209266	33260699	1	1
T3	10	33261418	61085082	2	1
T3	10	61086444	63935516	2	2
T3	10	63935987	65793994	3	2
T3	10	65794114	66796908	2	1
T3	10	66818010	90964145	2	2
T3	10	90964502	95606207	2	0
T3	10	95640551	98300972	2	2
T3	10	98304111	98443074	3	2
T3	10	98443405	98792481	2	2
T3	10	98792520	99257815	3	1
T3	10	99259977	105388286	2	0
T3	10	105388691	105785913	3	0
T3	10	105788862	135447971	2	0
T3	11	193788	5878168	2	0
T3	11	5886773	5963848	3	0
T3	11	5964189	7657259	2	0
T3	11	7657821	8442054	4	0
T3	11	8453594	28652950	2	0
T3	11	28658030	28746318	3	0
T3	11	28749414	50717410	2	0
T3	11	50950526	78975286	2	1
T3	11	78976588	101259795	2	2
T3	11	101260290	134942926	2	1
T3	12	191619	16263287	2	1
T3	12	16268479	46482671	2	2
T3	12	46483354	52571078	2	1
T3	12	52571173	52931812	3	1
T3	12	52932230	53126447	2	2
T3	12	53134695	58167788	2	1
T3	12	58175201	92323972	2	2
T3	12	92325420	98794925	2	1
T3	12	98799369	99129497	3	2
T3	12	99131493	125989491	2	1
T3	12	125991337	133777645	2	2
T3	13	18597296	31479640	2	0
T3	13	31484608	31973480	4	0
T3	13	31977131	66156618	2	0
T3	13	66159056	66462309	0	0
T3	13	66465901	70090874	2	0
T3	13	70091195	71788676	4	0
T3	13	71791430	93873495	5	0
T3	13	93876784	101944752	4	0
T3	13	101948893	103149079	5	0
T3	13	103151179	104077156	4	0
T3	13	104081964	110126217	5	0
T3	13	110126334	115103529	4	0
T3	14	19020808	36661897	2	2
T3	14	36666535	36684151	3	2
T3	14	36686869	64895154	2	2
T3	14	64897303	77362901	2	1
T3	14	77370912	77696624	3	1
T3	14	77697572	81778644	2	2
T3	14	81786278	81932407	3	2
T3	14	81933447	86821205	2	2
T3	14	86821763	87022867	3	2
T3	14	87028260	104222892	2	2
T3	14	104241141	104381687	3	2
T3	14	104382501	107281980	2	2
T3	15	10760388	10760388	3	0
T3	15	19468182	22784483	2	1
T3	15	22787103	22894120	3	1
T3	15	22895517	54535156	2	1
T3	15	54536946	54648543	3	1
T3	15	54649360	78869156	2	1
T3	15	78871288	79189155	3	1
T3	15	79190132	93166900	2	1
T3	15	93167050	93634448	2	2
T3	15	93634724	102398631	2	1
T3	16	86671	2900436	2	1
T3	16	2902431	3012331	3	1
T3	16	3018635	35278027	2	1
T3	16	44651497	74193406	1	1
T3	16	74195719	74595649	3	1
T3	16	74604841	75185764	1	1
T3	16	75187809	75296761	2	1
T3	16	75301279	77034914	1	1
T3	16	77034923	80756736	2	1
T3	16	80760582	82746350	1	1
T3	16	82746881	90149922	2	1
T3	17	12344	7014235	3	0
T3	17	7014367	7572173	4	0
T3	17	7572314	7984786	3	0
T3	17	7986777	61315272	2	2
T3	17	61323412	61850301	3	2
T3	17	61855316	64675899	2	2
T3	17	64681102	69387158	2	1
T3	17	69387341	69442821	3	2
T3	17	69444752	81051007	2	1
T3	18	82931	32677633	2	2
T3	18	32685490	33563441	3	2
T3	18	33565550	78015180	2	2
T3	18	99673307	99673307	3	0
T3	19	233753	16095969	2	1
T3	19	16103505	16184368	4	1
T3	19	16185110	35643940	2	1
T3	19	35644855	35887165	4	1
T3	19	35889429	36813497	3	1
T3	19	36825458	37693542	4	1
T3	19	37702339	49109917	2	1
T3	19	49110384	49183284	3	1
T3	19	49186717	63638015	2	1
T3	19	84717203	84717203	3	0
T3	19	98772417	98772417	4	0
T3	20	39707	6903225	3	1
T3	20	6905861	8673398	4	1
T3	20	8678446	35379741	3	1
T3	20	35437405	60768497	2	1
T3	20	60774035	62912463	3	1
T3	20	73796499	73796499	4	0
T3	21	10761587	48090629	2	1
T3	22	15544773	51211392	2	1
T3	22	57728345	57728345	2	1
T4	1	565374	21877074	2	1
T4	1	21885121	22207874	3	1
T4	1	22212125	39799556	2	1
T4	1	39799912	40748755	4	2
T4	1	40753985	53813961	2	1
T4	1	53813973	53824168	5	1
T4	1	53824428	69909801	2	1
T4	1	69911026	76358591	3	1
T4	1	76364825	79348506	2	1
T4	1	79350364	83395322	3	1
T4	1	83403767	96098413	2	1
T4	1	96101430	100401893	3	1
T4	1	100403265	101932014	2	1
T4	1	101933336	107707248	3	1
T4	1	107707343	121350213	2	1
T4	1	143272542	150543686	1	1
T4	1	150545624	150909674	2	1
T4	1	150915361	177971866	1	1
T4	1	177972973	181541159	2	1
T4	1	181541353	184223494	1	1
T4	1	184235480	199842273	2	1
T4	1	199844057	214830617	1	1
T4	1	214831405	219243357	2	1
T4	1	219247211	249208153	1	1
T4	2	18674	14303716	1	1
T4	2	14306016	14316914	2	1
T4	2	14317807	29136864	1	1
T4	2	29138009	29802440	2	1
T4	2	29805263	34962533	1	1
T4	2	34964439	36657992	2	1
T4	2	36660989	38897810	1	1
T4	2	38902661	41718641	2	1
T4	2	41721609	49990368	1	1
T4	2	49991428	53529557	2	1
T4	2	53530783	57743691	1	1
T4	2	57744319	57854484	2	1
T4	2	57857099	76184816	1	1
T4	2	76186448	79100224	2	1
T4	2	79100458	81619924	1	1
T4	2	81623974	84006399	2	1
T4	2	84013923	104392496	1	1
T4	2	104396541	105141788	2	1
T4	2	105147650	139797216	1	1
T4	2	139800877	142031831	2	1
T4	2	142032671	142180831	1	0
T4	2	142184803	142716216	2	1
T4	2	142717631	155571123	1	1
T4	2	155575560	156928496	2	1
T4	2	156939412	177124419	1	1
T4	2	177129993	178542769	2	1
T4	2	178544095	201289648	1	1
T4	2	201297174	202196063	2	1
T4	2	202203587	208562356	1	1
T4	2	208566316	213611221	2	1
T4	2	213617274	216417880	1	1
T4	2	216421048	216489509	2	1
T4	2	216489767	221644928	1	1
T4	2	221647485	227925991	2	1
T4	2	227926567	234806093	1	1
T4	2	234809956	234842109	2	1
T4	2	234843494	243044147	1	1
T4	3	61495	8675778	2	1
T4	3	8676945	8685801	2	2
T4	3	8685908	198159313	2	1
T4	4	71566	16625267	2	0
T4	4	16637714	16837966	0	0
T4	4	16839420	191176659	2	0
T4	5	38139	8097721	2	1
T4	5	8098291	8115307	4	2
T4	5	8121656	143528725	2	1
T4	5	143532979	143540718	2	2
T4	5	143546155	169453707	2	1
T4	5	169454134	169468243	3	2
T4	5	169471888	180693127	2	1
T4	6	100815	9055743	2	1
T4	6	9057578	10184724	2	2
T4	6	10186253	30520248	2	1
T4	6	30521137	31206920	1	1
T4	6	31206979	31214576	2	1
T4	6	31214583	32212264	1	1
T4	6	32212867	32401845	2	1
T4	6	32402440	32413259	1	1
T4	6	32413317	37238459	2	1
T4	6	37241643	37532727	1	1
T4	6	37534942	82201382	2	1
T4	6	82214369	82804564	3	1
T4	6	82805292	165005155	2	1
T4	6	165015261	165208598	1	1
T4	6	165209942	170904973	2	1
T4	7	44935	1414403	1	1
T4	7	1422013	1778741	2	1
T4	7	1781299	8788905	1	1
T4	7	8790170	21286643	2	1
T4	7	21287199	51803145	1	1
T4	7	51806112	62286805	2	1
T4	7	62306851	77770699	1	1
T4	7	77771239	86716102	2	1
T4	7	86719524	107950504	1	1
T4	7	107950821	126153376	2	1
T4	7	126154236	129678169	1	1
T4	7	129694738	129927778	2	1
T4	7	129931258	145193259	1	1
T4	7	145193978	145286533	1	0
T4	7	145287729	148001001	2	1
T4	7	148001291	159120996	1	1
T4	8	46246	2123694	2	0
T4	8	2123928	18468245	1	0
T4	8	18470613	23436323	2	0
T4	8	23436752	65907742	1	0
T4	8	65918785	105024337	2	0
T4	8	105033565	105187321	3	0
T4	8	105197239	110758319	2	0
T4	8	110762913	114892585	3	0
T4	8	114895722	146293414	2	0
T4	9	46587	7634720	1	1
T4	9	7636050	13791531	2	1
T4	9	13798727	13806091	2	2
T4	9	13807230	23357826	2	1
T4	9	23358448	23358448	1	1
T4	9	23359354	23442605	1	0
T4	9	23446580	23479588	1	1
T4	9	23484919	32061188	2	1
T4	9	32063223	38240059	1	1
T4	9	38244221	38335475	2	1
T4	9	38335752	48622205	1	1
T4	9	58808310	60674415	2	0
T4	9	66456196	89035352	3	0
T4	9	89035754	103585379	2	0
T4	9	103591484	108688554	3	0
T4	9	108689648	113088140	2	0
T4	9	113089377	115036287	3	0
T4	9	115039845	120192435	2	0
T4	9	120194838	121995300	3	0
T4	9	121996466	129617253	2	0
T4	9	129619875	130002139	3	0
T4	9	130013113	133995353	2	0
T4	9	133995959	134149338	3	0
T4	9	134149767	141095050	2	0
T4	10	111955	9035786	1	1
T4	10	9037436	9041345	2	2
T4	10	9041722	15555232	1	1
T4	10	15557321	63950953	2	1
T4	10	63952639	64024648	3	2
T4	10	64026725	90964145	2	1
T4	10	90964502	95641536	2	0
T4	10	95653401	96097977	2	1
T4	10	96098093	96275945	2	2
T4	10	96283928	98942868	2	1
T4	10	98946244	99257815	3	1
T4	10	99259977	105363289	2	0
T4	10	105372696	105785913	3	0
T4	10	105788862	135447971	2	0
T4	11	193788	7653867	2	0
T4	11	7657259	8442054	3	0
T4	11	8453594	50717410	2	0
T4	11	50950526	88931636	1	1
T4	11	88933250	92447418	2	1
T4	11	92460320	97286280	1	1
T4	11	97288820	100437352	2	1
T4	11	100438447	102812628	1	1
T4	11	102814110	107097881	2	1
T4	11	107101824	134942926	1	1
T4	12	191619	5989041	1	1
T4	12	5991531	6078938	2	1
T4	12	6082113	7374257	1	1
T4	12	7375272	11787989	2	1
T4	12	11791029	14326698	1	1
T4	12	14327574	47688694	2	1
T4	12	47697731	52589512	1	1
T4	12	52594827	133777645	2	1
T4	13	18597296	22548164	2	0
T4	13	22549257	24535111	3	0
T4	13	24535988	31479640	2	0
T4	13	31484608	31973480	3	0
T4	13	31977131	66156618	2	0
T4	13	66159056	66462309	0	0
T4	13	66465901	70090874	3	0
T4	13	70091195	93876784	4	0
T4	13	93877117	101942672	3	0
T4	13	101944205	110126217	4	0
T4	13	110126334	115103529	3	0
T4	14	19020808	24587667	2	1
T4	14	24587795	24906167	1	1
T4	14	24906515	81768139	2	1
T4	14	81775444	81932407	2	2
T4	14	81933447	107281980	2	1
T4	15	10760388	10760388	2	0
T4	15	19468182	22895517	2	1
T4	15	22896314	102398631	1	1
T4	16	86671	3012331	2	1
T4	16	3018635	63924191	1	1
T4	16	63929104	63972500	2	1
T4	16	63982935	74200399	1	1
T4	16	74204151	74595502	2	1
T4	16	74595649	75242729	1	1
T4	16	75243827	75296761	2	1
T4	16	75301279	90149922	1	1
T4	17	12344	7016080	2	0
T4	17	7016239	7647270	3	0
T4	17	7648226	7984786	2	0
T4	17	7986777	11188372	1	1
T4	17	11189569	37258664	2	1
T4	17	37261879	38775150	1	1
T4	17	38775805	81051007	2	1
T4	18	82931	30778086	2	1
T4	18	30783224	31026538	2	2
T4	18	31033896	78015180	2	1
T4	18	99673307	99673307	3	0
T4	19	233753	63638015	2	1
T4	19	84717203	84717203	1	0
T4	19	98772417	98772417	2	0
T4	20	39707	62912463	2	1
T4	20	73796499	73796499	5	0
T4	21	10761587	26528741	2	1
T4	21	26532921	41523993	1	1
T4	21	41524057	41764736	2	1
T4	21	41769924	48090629	1	1
T4	22	15544773	23713809	2	1
T4	22	23717005	28385376	1	1
T4	22	28388379	29474482	2	1
T4	22	29475583	29485708	2	2
T4	22	29485794	57728345	1	1
T5	1	565374	17681277	3	1
T5	1	17683526	18023365	3	2
T5	1	18023690	21877074	3	1
T5	1	21885121	22207874	4	1
T5	1	22212125	39922229	3	1
T5	1	39926824	40698194	8	0
T5	1	40702570	53813961	3	1
T5	1	53813973	53824168	6	2
T5	1	53824428	57103965	3	1
T5	1	57107256	57238019	4	1
T5	1	57241234	60448209	3	1
T5	1	60454069	61408445	4	1
T5	1	61408539	61536772	3	1
T5	1	61539927	62433100	4	1
T5	1	62434037	69920839	3	1
T5	1	69925811	97869853	4	1
T5	1	97870258	97973252	5	1
T5	1	97973891	100401893	4	1
T5	1	100403265	101932014	3	1
T5	1	101933336	107707248	4	1
T5	1	107707343	121350213	3	1
T5	1	143272542	150584834	2	1
T5	1	150595537	150909674	3	1
T5	1	150915361	249208153	2	1
T5	2	18674	29339777	2	1
T5	2	29344127	29802440	2	2
T5	2	29805263	142031831	2	1
T5	2	142032671	142184803	1	0
T5	2	142188957	156408483	2	1
T5	2	156409123	156595644	3	1
T5	2	156596932	177514950	2	1
T5	2	177518584	178539620	2	2
T5	2	178540293	201289648	2	1
T5	2	201297174	202173812	3	1
T5	2	202196063	213561843	2	1
T5	2	213563072	213640577	3	1
T5	2	213646473	216417880	2	1
T5	2	216421048	216490603	3	1
T5	2	216492242	234806093	2	1
T5	2	234809956	234844945	3	1
T5	2	234848903	243044147	2	1
T5	3	61495	3786517	2	2
T5	3	3788916	3855650	3	2
T5	3	3856781	8675778	2	2
T5	3	8676945	8685801	3	2
T5	3	8685908	51755441	2	2
T5	3	51768769	52325051	3	2
T5	3	52334593	198159313	2	2
T5	4	71566	16625267	3	0
T5	4	16637714	16837966	0	0
T5	4	16839420	58480567	3	0
T5	4	58481417	67041359	4	0
T5	4	67046475	91912665	3	0
T5	4	91917416	92210182	2	0
T5	4	92215966	115829615	3	0
T5	4	115844385	119861121	4	0
T5	4	119864315	131093532	3	0
T5	4	131093554	139215171	4	0
T5	4	139219262	161063535	3	0
T5	4	161064449	164000307	4	0
T5	4	164000514	191176659	3	0
T5	5	38139	8073378	3	1
T5	5	8073720	8133694	4	2
T5	5	8133997	134144277	3	1
T5	5	134149075	134569691	2	1
T5	5	134572410	134644855	1	1
T5	5	134652489	137579834	2	1
T5	5	137586330	138133587	3	1
T5	5	138148036	169453707	2	1
T5	5	169454134	169468243	4	2
T5	5	169471888	177138298	2	1
T5	5	177222590	180693127	3	1
T5	6	100815	30539952	3	2
T5	6	30540890	32212264	2	1
T5	6	32212867	32401845	2	2
T5	6	32402440	32413259	2	1
T5	6	32413317	32672556	2	2
T5	6	32673051	33100189	2	1
T5	6	33100245	33124972	2	2
T5	6	33125227	37532727	2	1
T5	6	37534942	37968543	3	1
T5	6	37969064	41337215	2	2
T5	6	41343599	41533579	3	1
T5	6	41536587	42677167	2	2
T5	6	42677753	43037987	3	2
T5	6	43045462	44134864	2	1
T5	6	44138022	51913240	2	2
T5	6	51914956	52602843	2	1
T5	6	52604054	62594501	2	2
T5	6	62595613	68282178	3	2
T5	6	68283502	82201382	2	2
T5	6	82214369	82804125	4	2
T5	6	82804564	148610348	2	2
T5	6	148613771	148682423	3	2
T5	6	148684266	165005155	2	2
T5	6	165015261	165208598	2	1
T5	6	165209942	166859572	2	2
T5	6	166859725	168160141	2	1
T5	6	168163973	170904973	2	2
T5	7	44935	1414403	2	1
T5	7	1422013	1778741	3	2
T5	7	1781299	7040309	2	1
T5	7	7040500	64406081	2	2
T5	7	64407164	72057596	2	1
T5	7	72067121	72305671	3	2
T5	7	72529690	77770699	2	1
T5	7	77771239	82506874	2	2
T5	7	82507852	86715547	3	2
T5	7	86716102	97844578	2	2
T5	7	97845431	129678169	2	1
T5	7	129694738	129927692	4	1
T5	7	129927778	145193259	2	1
T5	7	145193978	145286533	1	0
T5	7	145287729	159120996	2	1
T5	8	46246	1846010	2	0
T5	8	1846368	2122689	3	0
T5	8	2123109	65907742	2	0
T5	8	65918785	70145512	3	0
T5	8	70146075	70206163	5	0
T5	8	70208823	104502720	3	0
T5	8	104526272	105187321	4	0
T5	8	105197239	110758319	3	0
T5	8	110762913	116650491	4	0
T5	8	116660365	132397004	3	0
T5	8	132398697	132701504	4	0
T5	8	132704717	146293414	3	0
T5	9	46587	23357826	2	1
T5	9	23358448	23442605	1	0
T5	9	23446580	38250023	2	1
T5	9	38250849	38316331	4	1
T5	9	38318134	48622205	2	1
T5	9	58808310	60674415	3	0
T5	9	66456196	105016960	3	0
T5	9	105019080	107626189	4	0
T5	9	107626284	109862984	3	0
T5	9	109863693	110184645	4	0
T5	9	110185017	114591865	3	0
T5	9	114593311	115036021	4	0
T5	9	115036287	129791911	3	0
T5	9	129807559	130002139	4	0
T5	9	130013113	141095050	3	0
T5	10	111955	8445930	2	2
T5	10	8447916	11313144	3	2
T5	10	11314769	15611394	2	2
T5	10	15613080	42982645	3	2
T5	10	42988230	50125972	2	2
T5	10	50126875	52096311	3	2
T5	10	52097415	53074039	2	2
T5	10	53080211	63950953	3	2
T5	10	63952639	64024648	6	4
T5	10	64026725	66260362	4	2
T5	10	66263070	70794649	3	3
T5	10	70795923	73285461	2	2
T5	10	73285723	73670425	3	2
T5	10	73673114	74229467	2	2
T5	10	74262353	90964145	3	2
T5	10	90964502	95641536	3	0
T5	10	95653401	96097977	3	2
T5	10	96098093	96275945	4	3
T5	10	96283928	98378186	3	2
T5	10	98381191	98454760	4	2
T5	10	98469693	98942868	3	2
T5	10	98946244	99256557	4	1
T5	10	99257815	105387528	3	0
T5	10	105388286	105785913	4	0
T5	10	105788862	117433657	3	0
T5	10	117437946	117725755	4	0
T5	10	117727166	135447971	3	0
T5	11	193788	438662	2	0
T5	11	443731	1062867	3	0
T5	11	1062990	7653867	2	0
T5	11	7657259	8442054	4	0
T5	11	8453594	50717410	2	0
T5	11	50950526	134942926	2	1
T5	12	191619	9090668	2	1
T5	12	9091041	11787989	2	2
T5	12	11791029	14932256	2	1
T5	12	14933109	24547511	2	2
T5	12	24547906	33101277	2	1
T5	12	33101714	44562382	2	2
T5	12	44589108	46068394	4	2
T5	12	46074564	47290687	5	1
T5	12	47293249	47959942	4	1
T5	12	47960471	48664989	3	1
T5	12	48672741	52589512	2	1
T5	12	52594827	52931812	3	1
T5	12	52932230	59109954	2	1
T5	12	59121881	86506531	2	2
T5	12	86507441	87819575	3	2
T5	12	87822724	92323972	2	2
T5	12	92325420	133777645	2	1
T5	13	18597296	31479640	2	0
T5	13	31484608	31973480	4	0
T5	13	31977131	53555256	2	0
T5	13	53555952	66156618	3	0
T5	13	66159056	66462309	0	0
T5	13	66465901	70090874	5	0
T5	13	70091195	72568340	6	0
T5	13	72570343	81309720	5	0
T5	13	81314051	93586675	6	0
T5	13	93591750	95676492	5	0
T5	13	95676542	96301128	4	0
T5	13	96302055	98606602	5	0
T5	13	98611106	101942672	4	0
T5	13	101944205	107675112	5	0
T5	13	107679694	110845687	6	0
T5	13	110847227	115103529	5	0
T5	14	19020808	24586833	2	2
T5	14	24587545	24852046	2	1
T5	14	24854692	27331110	2	2
T5	14	27339030	30010177	3	2
T5	14	30019149	33595247	2	2
T5	14	33596724	33802236	3	2
T5	14	33803724	65446357	2	2
T5	14	65450383	77229656	2	1
T5	14	77231768	77649884	3	2
T5	14	77650559	81775444	2	2
T5	14	81778644	81932407	3	2
T5	14	81933447	99147232	2	2
T5	14	99147782	104222892	2	1
T5	14	104241141	104381687	3	2
T5	14	104382501	107281980	2	2
T5	15	10760388	10760388	3	0
T5	15	19468182	22894120	2	2
T5	15	22895517	31456644	2	1
T5	15	31463378	31700779	3	1
T5	15	31726802	85407564	2	1
T5	15	85411941	93176198	1	1
T5	15	93177599	93634448	2	1
T5	15	93634724	102398631	1	1
T5	16	86671	2900436	2	1
T5	16	2902431	3012331	3	1
T5	16	3018635	63924191	2	1
T5	16	63929104	63972500	4	2
T5	16	63982935	74200399	2	1
T5	16	74204151	74595502	3	1
T5	16	74595649	90149922	2	1
T5	17	12344	2207425	3	0
T5	17	2216258	7625999	4	0
T5	17	7626995	7984786	3	0
T5	17	7986777	11132295	2	1
T5	17	11134965	61568577	2	2
T5	17	61570422	61622703	3	2
T5	17	61623641	64508693	2	2
T5	17	64513878	64670474	3	2
T5	17	64672428	69459026	2	2
T5	17	69459527	81051007	2	1
T5	18	82931	2568255	3	1
T5	18	2569348	3796163	2	1
T5	18	3797659	11562631	3	1
T5	18	11567557	24400235	2	1
T5	18	24401795	28740714	3	1
T5	18	28741701	30778086	2	1
T5	18	30783224	30991717	4	2
T5	18	30992879	41653101	3	1
T5	18	41666933	49151533	2	1
T5	18	49151966	55783897	3	1
T5	18	55784104	56667515	2	1
T5	18	56667910	71487700	3	1
T5	18	71487965	78015180	2	1
T5	18	99673307	99673307	6	0
T5	19	233753	1268398	2	1
T5	19	1271274	2170764	2	2
T5	19	2170954	13885484	2	1
T5	19	13889368	13911969	3	2
T5	19	13912062	16087057	2	1
T5	19	16089615	16184368	3	2
T5	19	16185110	20163633	2	1
T5	19	20170214	35071435	2	2
T5	19	35073730	35643940	2	1
T5	19	35644855	35919498	3	1
T5	19	35921266	36813497	2	1
T5	19	36825458	37693542	3	2
T5	19	37702339	39306529	2	1
T5	19	39307925	39479133	2	2
T5	19	39483550	53757946	2	1
T5	19	53759521	53765130	4	3
T5	19	53767570	63638015	2	1
T5	19	84717203	84717203	2	0
T5	19	98772417	98772417	3	0
T5	20	39707	7286974	3	2
T5	20	7288480	7348473	6	3
T5	20	7364753	8673398	4	2
T5	20	8678446	35379741	3	2
T5	20	35437405	52553882	2	1
T5	20	52554358	54467126	2	2
T5	20	54482276	56979416	2	1
T5	20	56984094	57035076	3	2
T5	20	57035378	60768497	2	2
T5	20	60774035	61349157	3	2
T5	20	61350614	62912463	2	2
T5	20	73796499	73796499	6	0
T5	21	10761587	26533786	2	2
T5	21	26535513	27789058	2	1
T5	21	27789744	41812899	2	2
T5	21	41813285	48090629	2	1
T5	22	15544773	23288277	2	2
T5	22	23288385	28371485	2	1
T5	22	28371541	29485708	2	2
T5	22	29485794	42494335	2	1
T5	22	42504679	49022638	2	2
T5	22	49023153	49050435	3	2
T5	22	49050448	51211392	2	2
T5	22	57728345	57728345	2	1
T6	1	565374	17681277	3	1
T6	1	17683526	18023365	3	2
T6	1	18023690	18097676	4	1
T6	1	18098553	21877074	3	1
T6	1	21885121	22198190	5	1
T6	1	22199821	39922229	3	1
T6	1	39926824	40698194	9	0
T6	1	40702570	53813961	3	1
T6	1	53813973	53824168	6	1
T6	1	53824428	69442881	3	1
T6	1	69445213	69933450	5	1
T6	1	69934056	73231948	6	1
T6	1	73234829	79755185	5	1
T6	1	79768623	97854712	4	1
T6	1	97855144	97973252	5	1
T6	1	97973891	100715454	4	1
T6	1	100715782	101932014	3	1
T6	1	101933336	107767484	4	1
T6	1	107775378	121350213	3	1
T6	1	143272542	150543128	2	1
T6	1	150543686	150884776	3	1
T6	1	150909674	249208153	2	1
T6	2	18674	29454418	2	1
T6	2	29454701	29802440	2	2
T6	2	29805263	142018926	2	1
T6	2	142025228	142184803	1	0
T6	2	142188957	142719594	2	1
T6	2	142739121	142844452	2	0
T6	2	142848253	177514950	2	1
T6	2	177518584	178540293	2	2
T6	2	178542769	201289648	2	1
T6	2	201297174	202196063	4	1
T6	2	202203587	213561843	2	1
T6	2	213563072	213635698	3	1
T6	2	213637050	216421048	2	1
T6	2	216421067	216490603	3	1
T6	2	216492242	243044147	2	1
T6	3	61495	3786517	2	2
T6	3	3788916	3855650	3	2
T6	3	3856781	8675539	2	2
T6	3	8675778	8684764	3	2
T6	3	8685801	51755441	2	2
T6	3	51768769	52348364	3	2
T6	3	52349412	89066588	2	2
T6	3	89074355	89379935	3	2
T6	3	89384566	198159313	2	2
T6	4	71566	8021592	3	0
T6	4	8023484	8378464	4	0
T6	4	8378959	16625267	3	0
T6	4	16637714	16837966	0	0
T6	4	16839420	91912665	3	0
T6	4	91917416	92210182	2	0
T6	4	92215966	191176659	3	0
T6	5	38139	8097721	3	1
T6	5	8098291	8115307	5	2
T6	5	8121656	134152022	3	1
T6	5	134161929	137599334	2	1
T6	5	137618772	138133587	3	1
T6	5	138148036	177138298	2	1
T6	5	177222590	180693127	3	1
T6	6	100815	25128119	3	2
T6	6	25128201	30541684	2	2
T6	6	30541787	32438648	2	1
T6	6	32439048	37532727	2	2
T6	6	37534942	37963308	3	2
T6	6	37968543	41336101	2	2
T6	6	41337215	41558658	3	2
T6	6	41562309	42677167	2	2
T6	6	42677753	43037987	3	2
T6	6	43045462	82201382	2	2
T6	6	82214369	82804564	4	2
T6	6	82805292	148610348	2	2
T6	6	148613771	148678866	3	2
T6	6	148679552	165005155	2	2
T6	6	165015261	165208598	1	1
T6	6	165209942	170904973	2	2
T6	7	44935	1414403	2	2
T6	7	1422013	1781299	3	2
T6	7	1782432	72057596	2	1
T6	7	72067121	72305671	3	2
T6	7	72529690	81001627	2	1
T6	7	81001744	81166295	3	2
T6	7	81171725	85573134	2	2
T6	7	85573660	99809835	2	1
T6	7	99810425	100283261	3	1
T6	7	100285476	103346226	2	1
T6	7	103352577	103644362	1	1
T6	7	103646910	129678169	2	1
T6	7	129694738	129927778	3	1
T6	7	129931258	145193259	2	1
T6	7	145193978	145286533	1	0
T6	7	145287729	159120996	2	1
T6	8	46246	1846010	2	0
T6	8	1846368	2122689	3	0
T6	8	2123109	5775478	2	0
T6	8	5776021	5785930	1	0
T6	8	5790102	27308025	2	0
T6	8	27308538	27418325	3	0
T6	8	27420633	65907742	2	0
T6	8	65918785	146293414	3	0
T6	9	46587	23357826	2	1
T6	9	23358448	23442605	1	0
T6	9	23446580	38252526	2	1
T6	9	38254018	38316331	4	1
T6	9	38318134	48622205	2	1
T6	9	58808310	60674415	4	0
T6	9	66456196	109862984	3	0
T6	9	109863693	110171107	4	0
T6	9	110174408	114581117	3	0
T6	9	114582649	115036021	4	0
T6	9	115036287	129791911	3	0
T6	9	129807559	129985108	4	0
T6	9	129992084	141095050	3	0
T6	10	111955	50125972	2	1
T6	10	50126875	52047351	3	1
T6	10	52051605	61140376	2	1
T6	10	61141321	63935516	2	2
T6	10	63935987	64020295	4	2
T6	10	64024648	65791943	3	2
T6	10	65793994	66796908	2	1
T6	10	66818010	73285461	2	2
T6	10	73285723	73667867	3	2
T6	10	73667946	90964145	2	2
T6	10	90964502	95602229	2	0
T6	10	95606207	98374601	2	2
T6	10	98376548	98443074	3	2
T6	10	98443405	98786856	2	2
T6	10	98787354	99257815	4	2
T6	10	99259977	105363289	2	0
T6	10	105372696	105785913	4	0
T6	10	105788862	117710295	2	0
T6	10	117713221	120588918	3	0
T6	10	120590440	123794548	2	0
T6	10	123794568	126962284	3	0
T6	10	126963368	127094449	2	0
T6	10	127097031	135217175	3	0
T6	10	135219522	135447971	2	0
T6	11	193788	383855	2	0
T6	11	400040	3361441	3	0
T6	11	3364358	7653867	2	0
T6	11	7657259	8442054	4	0
T6	11	8453594	51035435	2	0
T6	11	51199011	134942926	2	1
T6	12	191619	46475028	2	2
T6	12	46482464	47417972	4	2
T6	12	47420131	52589512	2	2
T6	12	52594827	52964718	3	2
T6	12	52964978	53126447	2	2
T6	12	53134695	53261871	3	2
T6	12	53264152	121881848	2	2
T6	12	121883642	122193566	3	2
T6	12	122193947	133777645	2	2
T6	13	18597296	31479640	2	0
T6	13	31484608	31973480	4	0
T6	13	31977131	66156618	2	0
T6	13	66159056	66462309	0	0
T6	13	66465901	70090874	4	0
T6	13	70091195	72568340	6	0
T6	13	72570343	115103529	5	0
T6	14	19020808	77229656	2	2
T6	14	77231768	77649884	3	2
T6	14	77650559	81778644	2	2
T6	14	81786278	81932407	4	2
T6	14	81933447	104222892	2	2
T6	14	104241141	104384035	3	2
T6	14	104394440	107281980	2	2
T6	15	10760388	10760388	3	0
T6	15	19468182	31456644	2	1
T6	15	31463378	31700779	3	1
T6	15	31726802	85412320	2	1
T6	15	85413831	93176198	1	1
T6	15	93177599	93634448	2	1
T6	15	93634724	102398631	1	1
T6	16	86671	2915870	2	1
T6	16	2919929	3012331	3	2
T6	16	3018635	74200399	1	1
T6	16	74204151	74595502	2	1
T6	16	74595649	75185764	1	1
T6	16	75187809	75296761	3	2
T6	16	75301279	88082568	1	1
T6	16	88085847	89025596	2	1
T6	16	89027328	90149922	1	1
T6	17	12344	7636793	4	0
T6	17	7637789	7987516	3	0
T6	17	7988802	30463651	2	2
T6	17	30468566	30629245	3	2
T6	17	30634363	61323412	2	2
T6	17	61341314	61850301	3	2
T6	17	61855316	64675899	2	2
T6	17	64681102	81051007	2	1
T6	18	82931	13594999	3	1
T6	18	13595438	24391444	2	1
T6	18	24392609	41626891	3	1
T6	18	41627797	48572640	2	1
T6	18	48576455	55498361	3	1
T6	18	55500628	62141500	2	1
T6	18	62142018	65256173	3	1
T6	18	65257867	78015180	2	1
[truncated: 1,814 more rows]

## Sheet: Table S5C M7_stat
Supplementary Table 5C: Comparison of total length of CNAs for different CNA types across 11 M7 samples
nMajor_nMinor	length_N1	%_N1	length_N2	%_N2	length_N3	%_N3	length_N4	%_N4	length_N5	%_N5	length_N6	%_N6	length_T1	%_T1	length_T2	%_T2	length_T3	%_T3	length_T4	%_T4	length_LN6	%_LN6
0_0	0	0	0	0	0	0	296406	0.000107082	0	0	0	0	249618	9.05148e-05	249618	9.04134e-05	249618	9.04046e-05	249618	9.03077e-05	2078269	0.000748092
1_0	0	0	0	0	0	0	25752261	0.0093035	0	0	0	0	45708151	0.0165744	42513612	0.0153987	55718635	0.0201797	55718635	0.0201581	58499843	0.0210575
1_1	2790735971	1	2790732465	0.999999	2790735971	1	462582887	0.167117	2790735971	1	2790735971	1	580116848	0.210358	516438234	0.187058	612942413	0.22199	579122071	0.209517	560664766	0.201816
2_0	0	0	0	0	0	0	315235216	0.113885	0	0	0	0	368846022	0.133748	331269625	0.119988	377407075	0.136686	354724590	0.128334	364365735	0.131157
2_1	0	0	3425	1.22727e-06	0	0	982904389	0.355093	0	0	0	0	1030751821	0.373764	1148307429	0.415925	1012487482	0.366694	1181754817	0.42754	868169810	0.312506
2_2	0	0	0	0	0	0	184703104	0.0667276	0	0	0	0	176629630	0.0640482	162759956	0.0589528	161608768	0.0585301	155196619	0.0561476	227399812	0.0818546
3_0	0	0	0	0	0	0	282052986	0.101897	0	0	0	0	225711998	0.0818461	263218268	0.0953395	207414965	0.0751198	226661623	0.0820025	202105403	0.0727497
3_1	0	0	0	0	0	0	257970355	0.0931968	0	0	0	0	294863065	0.106921	268196905	0.0971428	299779568	0.108572	194924529	0.0705205	300257501	0.10808
3_2	0	0	0	0	0	0	112017460	0.0404685	0	0	0	0	3812407	0.00138243	7661616	0.00277509	3431234	0.0012427	4648520	0.00168176	96537712	0.0347496
3_3	0	0	0	0	0	0	166434	6.01275e-05	0	0	0	0	0	0	0	0	0	0	0	0	0	0
4_0	0	0	0	0	0	0	1269127	0.000458497	0	0	0	0	0	0	3943264	0.00142828	0	0	0	0	2018631	0.000726624
4_1	0	0	0	0	0	0	134112649	0.0484508	0	0	0	0	30699371	0.011132	16293373	0.00590157	30081526	0.0108947	11080943	0.00400891	88446661	0.0318372
4_2	0	0	0	0	0	0	2490840	0.000899864	0	0	0	0	370594	0.000134382	0	0	0	0	0	0	1743080	0.000627437
4_4	0	0	0	0	0	0	0	0	0	0	0	0	0	0	0	0	0	0	0	0	18210	6.55485e-06
5_1	0	0	0	0	0	0	4366285	0.00157741	0	0	0	0	0	0	0	0	0	0	0	0	265256	9.54813e-05
5_2	0	0	0	0	0	0	21478	7.75934e-06	0	0	0	0	0	0	0	0	0	0	0	0	0	0
6_1	0	0	0	0	0	0	2075678	0.000749879	0	0	0	0	0	0	0	0	0	0	0	0	5523242	0.00198814
Total	2790735971	1	2790735890	1	2790735971	1	2768017555	1	2790735971	1	2790735971	1	2757759525	1	2760851900	1	2761121284	1	2764081965	1	2778093931	1

## Sheet: Table S5D M9_stat
Supplementary Table 5D: Comparison of total length of CNAs for different CNA types across 14 M9 samples
nMajor_nMinor	length_N1	%_N1	length_N2	%_N2	length_N3	%_N3	length_N4	%_N4	length_N5	%_N5	length_T1	%_T1	length_T2	%_T2	length_T3	%_T3	length_T4	%_T4	length_T5	%_T5	length_T6	%_T6	length_LN8	%_LN8	length_LN10	%_LN10	length_LN11	%_LN11
0_0	0	0	0	0	0	0	0	0	0	0	503507	0.000182482	503507	0.000182518	503507	0.000183108	503507	0.000182025	503507	0.000182504	503507	0.000182049	694452	0.000251756	1904260	0.00069274	655640	0.000237649
1_0	2	7.13068e-10	34856	1.24273e-05	2	7.13139e-10	1	3.5657e-10	2	7.1313e-10	66017784	0.0239263	66394304	0.0240675	66010990	0.0240059	59139279	0.0213797	328847	0.000119196	346200	0.000125173	34674939	0.0125705	44326463	0.0161253	3278022	0.00118818
1_1	2804086132	0.999752	2788790061	0.994298	2795872311	0.996923	2800750256	0.998663	2803164768	0.999511	0	0	28428684	0.0103052	34262819	0.0124602	752101629	0.271895	16600612	0.00601717	134956004	0.048795	215254204	0.0780349	185775913	0.0675824	16902686	0.0061267
2_0	2	7.13068e-10	3	1.0696e-09	2	7.13139e-10	3	1.06971e-09	2	7.1313e-10	280883452	0.101798	247343893	0.0896606	331832022	0.120676	461091223	0.166691	149437208	0.054166	186204638	0.0673246	381388581	0.138263	397001908	0.144423	151290881	0.0548383
2_1	675224	0.00024074	15957830	0.00568951	8541424	0.00304561	3749003	0.00133678	1284755	0.000458099	1498966461	0.543258	925069806	0.335332	1153578577	0.419516	1379530935	0.49872	989183944	0.358546	862655050	0.311904	1369280680	0.496398	1143712914	0.416065	968895337	0.351195
2_2	21123	7.53107e-06	0	0	86759	3.09356e-05	0	0	86759	3.09352e-05	398222642	0.144324	906717838	0.328679	730761407	0.265752	1743277	0.000630219	674320770	0.244419	779538713	0.281852	320944421	0.11635	428373522	0.155836	714933084	0.259141
3_0	1	3.56534e-10	1	3.56534e-10	1	3.5657e-10	1	3.5657e-10	1	3.56565e-10	184975936	0.0670392	197725016	0.0716741	109264074	0.0397355	57214178	0.0206837	369460711	0.133917	362137798	0.130935	129827909	0.0470658	89611007	0.0325991	392440408	0.142248
3_1	0	0	0	0	0	0	0	0	0	0	147322340	0.0533928	160306025	0.0581099	140146751	0.0509664	21791424	0.0078779	270066177	0.0978899	264342481	0.0955763	135300333	0.0490497	98937248	0.0359918	205893910	0.0746302
3_2	0	0	0	0	0	0	0	0	0	0	54336184	0.0196926	100125197	0.0362947	35595686	0.0129449	86120	3.11336e-05	146200263	0.0529927	72523444	0.0262218	65766091	0.0238418	148070152	0.0538656	138127323	0.0500669
3_3	0	0	0	0	0	0	0	0	0	0	14202	5.14711e-06	313204	0.000113534	0	0	0	0	4531580	0.00164255	0	0	3570151	0.00129427	10100996	0.00367458	0	0
4_0	0	0	0	0	0	0	0	0	0	0	44923959	0.0162814	53315516	0.0193265	72684603	0.0264328	31967603	0.0115567	45375952	0.0164473	16095737	0.00581961	56252167	0.0203928	38255072	0.0139166	16960644	0.00614771
4_1	0	0	0	0	0	0	0	0	0	0	49861654	0.0180709	26912794	0.00975572	26305738	0.00956647	0	0	39722474	0.0143981	27696994	0.0100142	31710860	0.011496	61059687	0.0222126	90334517	0.0327435
4_2	0	0	0	0	0	0	0	0	0	0	0	0	911535	0.000330426	18525631	0.00673712	965861	0.000349172	6010874	0.00217874	2226606	0.000805057	6143153	0.00222704	13151955	0.00478447	7055568	0.00255743
4_3	0	0	0	0	0	0	0	0	0	0	226528	8.20986e-05	192306	6.97097e-05	0	0	0	0	183463	6.64992e-05	0	0	12139	4.40069e-06	9364461	0.00340664	4249324	0.00154025
4_4	0	0	0	0	0	0	0	0	0	0	0	0	0	0	0	0	0	0	0	0	0	0	12796	4.63886e-06	2751087	0.0010008	526335	0.00019078
5_0	0	0	0	0	0	0	0	0	0	0	29953039	0.0108556	10040116	0.00363948	29538125	0.010742	1	3.61514e-10	26800943	0.00971444	42533187	0.0153784	5494599	0.00199193	44235460	0.0160922	42651193	0.0154597
5_1	0	0	0	0	0	0	0	0	0	0	545423	0.000197673	41799	1.51519e-05	593265	0.00021575	10196	3.686e-06	1319119	0.000478136	7439774	0.00268994	7947	2.88098e-06	2431145	0.000884412	65483	2.37356e-05
5_2	0	0	0	0	0	0	0	0	0	0	0	0	59994	2.17474e-05	171228	6.22696e-05	0	0	0	0	17017	6.15271e-06	80346	2.91274e-05	9775486	0.00355617	251209	9.10555e-05
5_3	0	0	0	0	0	0	0	0	0	0	0	0	0	0	0	0	0	0	0	0	0	0	0	0	1663296	0.000605081	0	0
5_4	0	0	0	0	0	0	0	0	0	0	0	0	0	0	0	0	0	0	0	0	0	0	0	0	521719	0.000189793	0	0
5_5	0	0	0	0	0	0	0	0	0	0	0	0	0	0	0	0	0	0	0	0	0	0	0	0	54684	1.98932e-05	0	0
6_0	0	0	0	0	0	0	0	0	0	0	2449577	0.000887779	18714520	0.00678389	0	0	0	0	17915767	0.00649387	2477148	0.000895644	609762	0.000221054	1091981	0.000397246	3031887	0.00109897
6_1	0	0	0	0	0	0	0	0	0	0	0	0	0	0	10196	3.70793e-06	0	0	0	0	3308089	0.00119608	632970	0.000229467	1391885	0.000506346	313070	0.000113478
6_2	0	0	0	0	0	0	0	0	0	0	0	0	10196	3.69598e-06	0	0	0	0	10196	3.69571e-06	0	0	0	0	204684	7.44608e-05	0	0
6_3	0	0	0	0	0	0	0	0	0	0	0	0	0	0	0	0	0	0	59994	2.17458e-05	0	0	0	0	149185	5.42712e-05	3579	1.29728e-06
6_4	0	0	0	0	0	0	0	0	0	0	0	0	0	0	0	0	0	0	72010	2.61012e-05	0	0	3579	1.29748e-06	17485	6.36077e-06	12316	4.46417e-06
6_6	0	0	0	0	0	0	0	0	0	0	0	0	0	0	0	0	0	0	0	0	0	0	0	0	12631	4.59496e-06	0	0
7_0	0	0	0	0	0	0	0	0	0	0	0	0	15469152	0.00560747	0	0	0	0	0	0	0	0	0	0	3000635	0.00109158	0	0
7_1	0	0	0	0	0	0	0	0	0	0	10196	3.69525e-06	0	0	0	0	0	0	0	0	0	0	0	0	507615	0.000184662	211940	7.68217e-05
7_2	0	0	0	0	0	0	0	0	0	0	0	0	0	0	0	0	0	0	0	0	0	0	0	0	193461	7.03781e-05	0	0
8_0	0	0	0	0	0	0	0	0	0	0	0	0	0	0	0	0	0	0	771371	0.000279596	0	0	0	0	440288	0.00016017	0	0
8_1	0	0	0	0	0	0	0	0	0	0	0	0	0	0	0	0	0	0	0	0	0	0	0	0	4795	1.74435e-06	0	0
8_2	0	0	0	0	0	0	0	0	0	0	6115	2.21621e-06	0	0	0	0	0	0	0	0	0	0	0	0	0	0	0	0
9_0	0	0	0	0	0	0	0	0	0	0	0	0	74039	2.68387e-05	0	0	0	0	0	0	771371	0.000278899	0	0	41002	1.49159e-05	0	0
10_0	0	0	0	0	0	0	0	0	0	0	0	0	0	0	0	0	0	0	0	0	0	0	771371	0.000279641	11391	4.14387e-06	0	0
10_2	0	0	0	0	0	0	0	0	0	0	0	0	0	0	0	0	0	0	0	0	0	0	0	0	120643	4.3888e-05	0	0
11_0	0	0	0	0	0	0	0	0	0	0	0	0	0	0	0	0	0	0	0	0	0	0	0	0	0	0	771371	0.000279598
12_3	0	0	0	0	0	0	0	0	0	0	0	0	0	0	0	0	0	0	0	0	0	0	0	0	269183	9.79245e-05	0	0
13_3	0	0	0	0	0	0	0	0	0	0	0	0	0	0	0	0	0	0	0	0	0	0	0	0	10344021	0.00376299	0	0
17_0	0	0	0	0	0	0	0	0	0	0	0	0	0	0	0	0	0	0	0	0	0	0	0	0	2406	8.75265e-07	0	0
Total	2804782484	1	2804782751	1	2804500499	1	2804499264	1	2804536287	1	2759218999	1	2758669441	1	2749784619	1	2766145233	1	2758875782	1	2765773758	1	2758433450	1	2748881726	1	2758855727	1
